# Supplementary material for: Non-invasive smooth muscle electromyography (SMEMG) as a novel monitoring technology of the gastrointestinal tract of awake, free-moving pigs—A pilot study
Source: PLoS One. 2021 Sep 13;16(9):e0257311. doi: 10.1371/journal.pone.0257311 (PMC8437306; doi:10.1371/journal.pone.0257311)
Supplement: S1 File — CTR: control, EXP: experimental, T1: beginning of analysed time interval, T2: end of analysed time interval, CPM: cycle per minute, PS: power spectrum. (XLSX) [file pone.0257311.s001.xlsx]

## Sheet: Stomach
Treatment	Replication	Animal	T2-T1	Filter	X (CPM)	Y_max (PS)
CTR	1	1	00:15:00.0000	0,05-0,0833Hz/5	3.662	38.25
CTR	1	1	00:15:00.0000	0,05-0,0833Hz/5	4.578	158.86
CTR	1	1	00:15:00.0000	0,05-0,0833Hz/5	4.028	116.91
CTR	1	1	00:15:00.0000	0,05-0,0833Hz/5	5.127	584.26
CTR	1	1	00:15:00.0000	0,05-0,0833Hz/5	3.662	804.95
CTR	1	1	00:15:00.0000	0,05-0,0833Hz/5	4.211	429.79
CTR	1	1	00:15:00.0000	0,05-0,0833Hz/5	4.944	361.34
CTR	1	1	00:15:00.0000	0,05-0,0833Hz/5	4.944	928.15
CTR	1	1	00:15:00.0000	0,05-0,0833Hz/5	4.761	261.73
CTR	1	1	00:15:00.0000	0,05-0,0833Hz/5	4.761	288.19
CTR	1	1	00:15:00.0000	0,05-0,0833Hz/5	3.296	583.4
CTR	1	1	00:15:00.0000	0,05-0,0833Hz/5	4.578	237.84
CTR	1	1	00:15:00.0000	0,05-0,0833Hz/5	4.211	671.19
CTR	1	1	00:15:00.0000	0,05-0,0833Hz/5	4.395	613.66
CTR	1	1	00:15:00.0000	0,05-0,0833Hz/5	4.578	151.51
CTR	1	1	00:15:00.0000	0,05-0,0833Hz/5	3.479	259.4
CTR	2	1	00:15:00.0000	0,05-0,0833Hz/5	3.845	394.05
CTR	2	1	00:15:00.0000	0,05-0,0833Hz/5	4.211	241.77
CTR	2	1	00:15:00.0000	0,05-0,0833Hz/5	3.479	673.01
CTR	2	1	00:15:00.0000	0,05-0,0833Hz/5	4.028	617.9
CTR	2	1	00:15:00.0000	0,05-0,0833Hz/5	4.211	134.76
CTR	2	1	00:15:00.0000	0,05-0,0833Hz/5	4.211	121.94
CTR	2	1	00:15:00.0000	0,05-0,0833Hz/5	4.028	71.64
CTR	2	1	00:15:00.0000	0,05-0,0833Hz/5	3.845	200.84
CTR	2	1	00:15:00.0000	0,05-0,0833Hz/5	3.845	222.73
CTR	2	1	00:15:00.0000	0,05-0,0833Hz/5	4.028	122.57
CTR	2	1	00:15:00.0000	0,05-0,0833Hz/5	4.578	19.93
CTR	2	1	00:15:00.0000	0,05-0,0833Hz/5	3.479	719.03
CTR	2	1	00:15:00.0000	0,05-0,0833Hz/5	4.211	107.03
CTR	2	1	00:15:00.0000	0,05-0,0833Hz/5	4.028	68.13
Kontroll	2	1	00:15:00.0000	0,05-0,0833Hz/5	3.662	10364.3
CTR	2	1	00:15:00.0000	0,05-0,0833Hz/5	4.761	655.01
Kontroll	2	2	00:15:00.0000	0,05-0,0833Hz/5	4.395	5198.88
Kontroll	2	2	00:15:00.0000	0,05-0,0833Hz/5	3.845	30882.5
Kontroll	2	2	00:15:00.0000	0,05-0,0833Hz/5	3.296	17174.8
Kontroll	2	2	00:15:00.0000	0,05-0,0833Hz/5	3.662	2374.31
Kontroll	2	2	00:15:00.0000	0,05-0,0833Hz/5	4.211	112762
Kontroll	2	2	00:15:00.0000	0,05-0,0833Hz/5	3.845	25516.5
Kontroll	2	2	00:15:00.0000	0,05-0,0833Hz/5	3.296	39937.2
Kontroll	2	2	00:15:00.0000	0,05-0,0833Hz/5	3.662	75956.1
Kontroll	2	2	00:15:00.0000	0,05-0,0833Hz/5	4.028	29774.1
Kontroll	2	2	00:15:00.0000	0,05-0,0833Hz/5	4.578	8537.68
Kontroll	2	2	00:15:00.0000	0,05-0,0833Hz/5	3.479	153298
Kontroll	2	2	00:15:00.0000	0,05-0,0833Hz/5	3.479	175384
Kontroll	2	2	00:15:00.0000	0,05-0,0833Hz/5	4.578	14846.7
Kontroll	2	2	00:15:00.0000	0,05-0,0833Hz/5	3.479	97540.4
Kontroll	2	2	00:15:00.0000	0,05-0,0833Hz/5	4.211	100344
Kontroll	2	2	00:15:00.0000	0,05-0,0833Hz/5	3.662	194181
CTR	1	2	00:15:00.0000	0,05-0,0833Hz/5	3.845	150.85
CTR	1	2	00:15:00.0000	0,05-0,0833Hz/5	4.578	127.21
CTR	1	2	00:15:00.0000	0,05-0,0833Hz/5	3.479	119.67
CTR	1	2	00:15:00.0000	0,05-0,0833Hz/5	4.395	124.74
CTR	1	2	00:15:00.0000	0,05-0,0833Hz/5	4.211	274.93
CTR	1	2	00:15:00.0000	0,05-0,0833Hz/5	4.211	142.36
CTR	1	2	00:15:00.0000	0,05-0,0833Hz/5	4.211	323.39
CTR	1	2	00:15:00.0000	0,05-0,0833Hz/5	4.578	23.23
CTR	1	2	00:15:00.0000	0,05-0,0833Hz/5	4.211	402.8
CTR	1	2	00:15:00.0000	0,05-0,0833Hz/5	4.578	100.21
CTR	1	2	00:15:00.0000	0,05-0,0833Hz/5	4.028	75.84
CTR	1	2	00:15:00.0000	0,05-0,0833Hz/5	4.028	237.85
CTR	1	2	00:15:00.0000	0,05-0,0833Hz/5	4.211	306.75
CTR	1	2	00:15:00.0000	0,05-0,0833Hz/5	3.845	89.27
CTR	1	2	00:15:00.0000	0,05-0,0833Hz/5	3.845	122.12
CTR	2	2	00:15:00.0000	0,05-0,0833Hz/5	4.761	220.75
CTR	2	2	00:15:00.0000	0,05-0,0833Hz/5	4.395	264.73
CTR	2	2	00:15:00.0000	0,05-0,0833Hz/5	4.395	190.35
CTR	2	2	00:15:00.0000	0,05-0,0833Hz/5	4.395	152.31
CTR	2	2	00:15:00.0000	0,05-0,0833Hz/5	4.395	229.98
CTR	2	2	00:15:00.0000	0,05-0,0833Hz/5	4.395	114.46
CTR	2	2	00:15:00.0000	0,05-0,0833Hz/5	4.395	162.32
CTR	2	2	00:15:00.0000	0,05-0,0833Hz/5	4.211	175.05
CTR	2	2	00:15:00.0000	0,05-0,0833Hz/5	4.211	304.76
CTR	2	2	00:15:00.0000	0,05-0,0833Hz/5	4.028	316.53
CTR	2	2	00:15:00.0000	0,05-0,0833Hz/5	4.028	72.57
CTR	2	2	00:15:00.0000	0,05-0,0833Hz/5	4.028	257.21
CTR	2	2	00:15:00.0000	0,05-0,0833Hz/5	4.395	288.95
CTR	2	2	00:15:00.0000	0,05-0,0833Hz/5	4.028	242.73
CTR	2	2	00:15:00.0000	0,05-0,0833Hz/5	4.028	124
CTR	1	3	00:15:00.0000	0,05-0,0833Hz/5	3.662	244.65
CTR	1	3	00:15:00.0000	0,05-0,0833Hz/5	4.578	286.55
CTR	1	3	00:15:00.0000	0,05-0,0833Hz/5	4.578	295.68
CTR	1	3	00:15:00.0000	0,05-0,0833Hz/5	4.028	212.6
CTR	1	3	00:15:00.0000	0,05-0,0833Hz/5	4.211	104.98
CTR	1	3	00:15:00.0000	0,05-0,0833Hz/5	4.211	595.66
CTR	1	3	00:15:00.0000	0,05-0,0833Hz/5	3.845	153.88
CTR	1	3	00:15:00.0000	0,05-0,0833Hz/5	4.578	187.68
CTR	1	3	00:15:00.0000	0,05-0,0833Hz/5	4.211	467.79
CTR	1	3	00:15:00.0000	0,05-0,0833Hz/5	4.578	180.02
CTR	1	3	00:15:00.0000	0,05-0,0833Hz/5	4.028	146.28
CTR	1	3	00:15:00.0000	0,05-0,0833Hz/5	4.578	233.12
CTR	1	3	00:15:00.0000	0,05-0,0833Hz/5	4.761	153.39
CTR	1	3	00:15:00.0000	0,05-0,0833Hz/5	3.662	274.66
CTR	1	3	00:15:00.0000	0,05-0,0833Hz/5	3.845	264.78
CTR	1	3	00:15:00.0000	0,05-0,0833Hz/5	4.211	119.53
Kontroll	2	3	00:15:00.0000	0,05-0,0833Hz/5	3.845	46284.6
Kontroll	2	3	00:15:00.0000	0,05-0,0833Hz/5	3.845	1207.99
Kontroll	2	3	00:15:00.0000	0,05-0,0833Hz/5	5.127	59574.2
Kontroll	2	3	00:15:00.0000	0,05-0,0833Hz/5	3.296	18317.7
Kontroll	2	3	00:15:00.0000	0,05-0,0833Hz/5	3.845	52170.4
CTR	2	3	00:15:00.0000	0,05-0,0833Hz/5	3.113	849.81
CTR	2	3	00:15:00.0000	0,05-0,0833Hz/5	4.211	112.07
CTR	2	3	00:15:00.0000	0,05-0,0833Hz/5	4.761	71.22
CTR	2	3	00:15:00.0000	0,05-0,0833Hz/5	4.395	463.26
CTR	2	3	00:15:00.0000	0,05-0,0833Hz/5	3.662	208.99
CTR	2	3	00:15:00.0000	0,05-0,0833Hz/5	3.479	363.41
CTR	2	3	00:15:00.0000	0,05-0,0833Hz/5	4.395	416.39
CTR	2	3	00:15:00.0000	0,05-0,0833Hz/5	3.662	68.42
Kontroll	2	3	00:15:00.0000	0,05-0,0833Hz/5	4.211	29152.5
Kontroll	2	3	00:15:00.0000	0,05-0,0833Hz/5	3.662	1399.96
Kontroll	2	3	00:15:00.0000	0,05-0,0833Hz/5	4.761	18495.2
Kontroll	1	5	00:15:00.0000	0,05-0,0833Hz/5	4.395	3556.91
Kontroll	1	5	00:15:00.0000	0,05-0,0833Hz/5	4.211	1520.45
Kontroll	1	4	00:15:00.0000	0,05-0,0833Hz/5	4.395	1274.27
CTR	1	4	00:15:00.0000	0,05-0,0833Hz/5	4.944	226.56
Kontroll	1	4	00:15:00.0000	0,05-0,0833Hz/5	3.662	1407.41
Kontroll	1	4	00:15:00.0000	0,05-0,0833Hz/5	4.578	1216.41
Kontroll	1	4	00:15:00.0000	0,05-0,0833Hz/5	4.211	5935.92
Kontroll	1	4	00:15:00.0000	0,05-0,0833Hz/5	4.578	2835.69
CTR	1	4	00:15:00.0000	0,05-0,0833Hz/5	4.028	439.25
CTR	1	4	00:15:00.0000	0,05-0,0833Hz/5	3.113	308.6
CTR	1	4	00:15:00.0000	0,05-0,0833Hz/5	4.578	468.59
Kontroll	1	4	00:15:00.0000	0,05-0,0833Hz/5	4.395	2889.49
CTR	1	4	00:15:00.0000	0,05-0,0833Hz/5	3.662	894.4
Kontroll	1	4	00:15:00.0000	0,05-0,0833Hz/5	3.662	1354.05
CTR	1	4	00:15:00.0000	0,05-0,0833Hz/5	4.211	886.59
CTR	1	4	00:15:00.0000	0,05-0,0833Hz/5	4.028	374.86
CTR	1	4	00:15:00.0000	0,05-0,0833Hz/5	3.845	165.52
Kontroll	1	4	00:15:00.0000	0,05-0,0833Hz/5	3.845	1592.27
Kontroll	2	4	00:15:00.0000	0,05-0,0833Hz/5	4.028	1209.71
Kontroll	2	4	00:15:00.0000	0,05-0,0833Hz/5	3.296	2303.86
CTR	2	4	00:15:00.0000	0,05-0,0833Hz/5	3.662	203.49
CTR	2	4	00:15:00.0000	0,05-0,0833Hz/5	3.662	49.24
CTR	2	4	00:15:00.0000	0,05-0,0833Hz/5	3.479	379.33
Kontroll	2	4	00:15:00.0000	0,05-0,0833Hz/5	3.662	4338.2
Kontroll	2	4	00:15:00.0000	0,05-0,0833Hz/5	4.028	2201.78
CTR	2	4	00:15:00.0000	0,05-0,0833Hz/5	3.845	86.76
CTR	2	4	00:15:00.0000	0,05-0,0833Hz/5	3.845	162.55
CTR	2	4	00:15:00.0000	0,05-0,0833Hz/5	4.395	148.24
CTR	2	4	00:15:00.0000	0,05-0,0833Hz/5	3.845	126.75
CTR	2	4	00:15:00.0000	0,05-0,0833Hz/5	3.296	178.94
CTR	2	4	00:15:00.0000	0,05-0,0833Hz/5	3.845	310.81
Kontroll	2	4	00:15:00.0000	0,05-0,0833Hz/5	4.395	2063.72
CTR	2	4	00:15:00.0000	0,05-0,0833Hz/5	3.845	108.64
Kontroll	2	4	00:15:00.0000	0,05-0,0833Hz/5	4.028	1515.4
CTR	1	5	00:15:00.0000	0,05-0,0833Hz/5	4.211	47.08
CTR	1	5	00:15:00.0000	0,05-0,0833Hz/5	4.395	206.56
CTR	1	5	00:15:00.0000	0,05-0,0833Hz/5	4.395	530.74
CTR	1	5	00:15:00.0000	0,05-0,0833Hz/5	4.395	485.42
CTR	1	5	00:15:00.0000	0,05-0,0833Hz/5	4.395	378.12
CTR	1	5	00:15:00.0000	0,05-0,0833Hz/5	4.761	32.1
CTR	1	5	00:15:00.0000	0,05-0,0833Hz/5	3.845	39.12
CTR	1	5	00:15:00.0000	0,05-0,0833Hz/5	4.578	30.35
CTR	1	5	00:15:00.0000	0,05-0,0833Hz/5	3.845	25.07
CTR	1	5	00:15:00.0000	0,05-0,0833Hz/5	4.395	68.12
CTR	1	5	00:15:00.0000	0,05-0,0833Hz/5	3.662	31.03
CTR	1	5	00:15:00.0000	0,05-0,0833Hz/5	4.395	25.99
CTR	1	5	00:15:00.0000	0,05-0,0833Hz/5	4.395	212.31
CTR	1	5	00:15:00.0000	0,05-0,0833Hz/5	4.395	18.34
CTR	1	5	00:15:00.0000	0,05-0,0833Hz/5	4.395	30.43
CTR	2	5	00:15:00.0000	0,05-0,0833Hz/5	4.028	185.87
CTR	2	5	00:15:00.0000	0,05-0,0833Hz/5	4.028	922.67
Kontroll	2	5	00:15:00.0000	0,05-0,0833Hz/5	4.028	1089.97
CTR	2	5	00:15:00.0000	0,05-0,0833Hz/5	4.578	129.74
CTR	2	5	00:15:00.0000	0,05-0,0833Hz/5	4.395	225.92
CTR	2	5	00:15:00.0000	0,05-0,0833Hz/5	3.845	522.67
CTR	2	5	00:15:00.0000	0,05-0,0833Hz/5	4.211	227.8
CTR	2	5	00:15:00.0000	0,05-0,0833Hz/5	4.028	118.54
CTR	2	5	00:15:00.0000	0,05-0,0833Hz/5	4.028	144.76
CTR	2	5	00:15:00.0000	0,05-0,0833Hz/5	3.845	150
CTR	2	5	00:15:00.0000	0,05-0,0833Hz/5	3.662	357.7
CTR	2	5	00:15:00.0000	0,05-0,0833Hz/5	4.028	273
CTR	2	5	00:15:00.0000	0,05-0,0833Hz/5	4.028	148.81
CTR	2	5	00:15:00.0000	0,05-0,0833Hz/5	3.845	257.98
CTR	2	5	00:15:00.0000	0,05-0,0833Hz/5	4.028	213.75
CTR	1	6	00:15:00.0000	0,05-0,0833Hz/5	3.845	82.76
CTR	1	6	00:15:00.0000	0,05-0,0833Hz/5	3.479	58.27
CTR	1	6	00:15:00.0000	0,05-0,0833Hz/5	3.479	27.09
CTR	1	6	00:15:00.0000	0,05-0,0833Hz/5	4.028	81.63
CTR	1	6	00:15:00.0000	0,05-0,0833Hz/5	3.662	232.66
CTR	1	6	00:15:00.0000	0,05-0,0833Hz/5	3.296	41.9
CTR	1	6	00:15:00.0000	0,05-0,0833Hz/5	3.662	70.62
CTR	1	6	00:15:00.0000	0,05-0,0833Hz/5	3.845	47.88
CTR	1	6	00:15:00.0000	0,05-0,0833Hz/5	4.944	45.06
CTR	1	6	00:15:00.0000	0,05-0,0833Hz/5	4.028	110.99
CTR	1	6	00:15:00.0000	0,05-0,0833Hz/5	4.761	99.32
CTR	1	6	00:15:00.0000	0,05-0,0833Hz/5	4.211	62.94
CTR	1	6	00:15:00.0000	0,05-0,0833Hz/5	4.211	92.58
CTR	1	6	00:15:00.0000	0,05-0,0833Hz/5	4.028	64.73
CTR	1	6	00:15:00.0000	0,05-0,0833Hz/5	4.395	280.44
CTR	1	6	00:15:00.0000	0,05-0,0833Hz/5	4.761	119.43
Kontroll	2	6	00:15:00.0000	0,05-0,0833Hz/5	4.944	107729
Kontroll	2	6	00:15:00.0000	0,05-0,0833Hz/5	2.93	83043.7
Kontroll	2	6	00:15:00.0000	0,05-0,0833Hz/5	3.113	73205.8
Kontroll	2	6	00:15:00.0000	0,05-0,0833Hz/5	3.113	6783.05
CTR	2	6	00:15:00.0000	0,05-0,0833Hz/5	3.662	160.93
CTR	2	6	00:15:00.0000	0,05-0,0833Hz/5	3.296	182.15
CTR	2	6	00:15:00.0000	0,05-0,0833Hz/5	4.028	81.6
CTR	2	6	00:15:00.0000	0,05-0,0833Hz/5	3.662	60.26
Kontroll	2	6	00:15:00.0000	0,05-0,0833Hz/5	3.662	12634.7
CTR	2	6	00:15:00.0000	0,05-0,0833Hz/5	3.296	95.76
CTR	2	6	00:15:00.0000	0,05-0,0833Hz/5	3.662	56.13
CTR	2	6	00:15:00.0000	0,05-0,0833Hz/5	3.113	106.89
CTR	2	6	00:15:00.0000	0,05-0,0833Hz/5	4.211	90.78
CTR	2	6	00:15:00.0000	0,05-0,0833Hz/5	3.479	159.91
CTR	2	6	00:15:00.0000	0,05-0,0833Hz/5	3.845	134.44
CTR	2	6	00:15:00.0000	0,05-0,0833Hz/5	3.113	88.35
CTR	1	7	00:15:00.0000	0,05-0,0833Hz/5	4.578	31.92
CTR	1	7	00:15:00.0000	0,05-0,0833Hz/5	3.662	71.45
CTR	1	7	00:15:00.0000	0,05-0,0833Hz/5	4.028	86.55
CTR	1	7	00:15:00.0000	0,05-0,0833Hz/5	3.479	116.18
CTR	1	7	00:15:00.0000	0,05-0,0833Hz/5	4.944	106.73
CTR	1	7	00:15:00.0000	0,05-0,0833Hz/5	4.761	138.51
CTR	1	7	00:15:00.0000	0,05-0,0833Hz/5	4.578	152.61
CTR	1	7	00:15:00.0000	0,05-0,0833Hz/5	4.578	154.44
CTR	1	7	00:15:00.0000	0,05-0,0833Hz/5	4.578	171.77
CTR	1	7	00:15:00.0000	0,05-0,0833Hz/5	4.395	100.34
CTR	1	7	00:15:00.0000	0,05-0,0833Hz/5	4.395	134.81
CTR	1	7	00:15:00.0000	0,05-0,0833Hz/5	3.845	181.4
CTR	1	7	00:15:00.0000	0,05-0,0833Hz/5	4.578	93.64
CTR	1	7	00:15:00.0000	0,05-0,0833Hz/5	4.395	133.18
CTR	1	7	00:15:00.0000	0,05-0,0833Hz/5	4.395	234.67
CTR	2	7	00:15:00.0000	0,05-0,0833Hz/5	3.845	98.44
CTR	2	7	00:15:00.0000	0,05-0,0833Hz/5	4.211	56.74
CTR	2	7	00:15:00.0000	0,05-0,0833Hz/5	4.211	153.22
CTR	2	7	00:15:00.0000	0,05-0,0833Hz/5	4.211	148
CTR	2	7	00:15:00.0000	0,05-0,0833Hz/5	4.028	81.78
Kontroll	2	7	00:15:00.0000	0,05-0,0833Hz/5	2.93	1437.77
Kontroll	2	7	00:15:00.0000	0,05-0,0833Hz/5	3.845	198124
Kontroll	2	7	00:15:00.0000	0,05-0,0833Hz/5	4.395	45117.4
Kontroll	2	7	00:15:00.0000	0,05-0,0833Hz/5	3.845	163469
Kontroll	2	7	00:15:00.0000	0,05-0,0833Hz/5	4.211	28387.2
Kontroll	2	7	00:15:00.0000	0,05-0,0833Hz/5	3.845	35353.6
Kontroll	2	7	00:15:00.0000	0,05-0,0833Hz/5	4.211	78883.9
CTR	2	7	00:15:00.0000	0,05-0,0833Hz/5	4.211	0.34
Kontroll	2	7	00:15:00.0000	0,05-0,0833Hz/5	3.479	532993
Kontroll	2	7	00:15:00.0000	0,05-0,0833Hz/5	3.113	783241
CTR	1	8	00:15:00.0000	0,05-0,0833Hz/5	4.395	238.42
CTR	1	8	00:15:00.0000	0,05-0,0833Hz/5	3.479	167.63
CTR	1	8	00:15:00.0000	0,05-0,0833Hz/5	3.845	195.53
CTR	1	8	00:15:00.0000	0,05-0,0833Hz/5	4.761	142.82
CTR	1	8	00:15:00.0000	0,05-0,0833Hz/5	4.944	88.59
CTR	1	8	00:15:00.0000	0,05-0,0833Hz/5	3.662	74.43
CTR	1	8	00:15:00.0000	0,05-0,0833Hz/5	2.93	193.31
CTR	1	8	00:15:00.0000	0,05-0,0833Hz/5	4.761	183.73
CTR	1	8	00:15:00.0000	0,05-0,0833Hz/5	4.028	153.83
CTR	1	8	00:15:00.0000	0,05-0,0833Hz/5	4.211	325.48
CTR	1	8	00:15:00.0000	0,05-0,0833Hz/5	4.578	248.58
CTR	1	8	00:15:00.0000	0,05-0,0833Hz/5	4.578	193.84
CTR	1	8	00:15:00.0000	0,05-0,0833Hz/5	4.578	80.73
CTR	1	8	00:15:00.0000	0,05-0,0833Hz/5	3.296	486.93
CTR	1	8	00:15:00.0000	0,05-0,0833Hz/5	3.479	826.41
Kontroll	2	8	00:15:00.0000	0,05-0,0833Hz/5	4.395	50579.9
Kontroll	2	8	00:15:00.0000	0,05-0,0833Hz/5	3.662	39247.1
Kontroll	2	8	00:15:00.0000	0,05-0,0833Hz/5	3.479	200147
Kontroll	2	8	00:15:00.0000	0,05-0,0833Hz/5	3.662	82522.1
Kontroll	2	8	00:15:00.0000	0,05-0,0833Hz/5	4.211	14662
CTR	2	8	00:15:00.0000	0,05-0,0833Hz/5	3.845	0.33
CTR	2	8	00:15:00.0000	0,05-0,0833Hz/5	4.211	228.11
Kontroll	2	8	00:15:00.0000	0,05-0,0833Hz/5	3.479	479400
Kontroll	2	8	00:15:00.0000	0,05-0,0833Hz/5	4.211	18243
Kontroll	2	8	00:15:00.0000	0,05-0,0833Hz/5	3.662	627808
Kontroll	2	8	00:15:00.0000	0,05-0,0833Hz/5	3.479	151432
Kontroll	2	8	00:15:00.0000	0,05-0,0833Hz/5	3.296	361046
Kontroll	2	8	00:15:00.0000	0,05-0,0833Hz/5	3.662	134742
Kontroll	2	8	00:15:00.0000	0,05-0,0833Hz/5	3.662	96038.2
Kontroll	2	8	00:15:00.0000	0,05-0,0833Hz/5	4.578	163316
CTR	1	9	00:15:00.0000	0,05-0,0833Hz/5	4.211	108.32
CTR	1	9	00:15:00.0000	0,05-0,0833Hz/5	4.028	83.58
CTR	1	9	00:15:00.0000	0,05-0,0833Hz/5	4.761	123.21
CTR	1	9	00:15:00.0000	0,05-0,0833Hz/5	4.395	88.2
CTR	1	9	00:15:00.0000	0,05-0,0833Hz/5	3.662	144.65
CTR	1	9	00:15:00.0000	0,05-0,0833Hz/5	4.395	81.04
CTR	1	9	00:15:00.0000	0,05-0,0833Hz/5	4.028	188.82
CTR	1	9	00:15:00.0000	0,05-0,0833Hz/5	4.578	76.1
CTR	1	9	00:15:00.0000	0,05-0,0833Hz/5	3.296	182.58
CTR	1	9	00:15:00.0000	0,05-0,0833Hz/5	3.845	224.18
CTR	1	9	00:15:00.0000	0,05-0,0833Hz/5	4.395	353.55
CTR	1	9	00:15:00.0000	0,05-0,0833Hz/5	4.395	640.22
CTR	1	9	00:15:00.0000	0,05-0,0833Hz/5	3.662	70.85
CTR	1	9	00:15:00.0000	0,05-0,0833Hz/5	4.211	109.92
CTR	1	9	00:15:00.0000	0,05-0,0833Hz/5	4.028	71.3
CTR	2	9	00:15:00.0000	0,05-0,0833Hz/5	3.845	502.6
CTR	2	9	00:15:00.0000	0,05-0,0833Hz/5	4.578	353.33
Kontroll	2	9	00:15:00.0000	0,05-0,0833Hz/5	3.845	1197.68
Kontroll	2	9	00:15:00.0000	0,05-0,0833Hz/5	3.662	3740.22
CTR	2	9	00:15:00.0000	0,05-0,0833Hz/5	4.028	368.05
CTR	2	9	00:15:00.0000	0,05-0,0833Hz/5	4.028	255.28
Kontroll	2	9	00:15:00.0000	0,05-0,0833Hz/5	4.761	1059.94
CTR	2	9	00:15:00.0000	0,05-0,0833Hz/5	4.395	162.42
CTR	2	9	00:15:00.0000	0,05-0,0833Hz/5	4.211	649.6
CTR	2	9	00:15:00.0000	0,05-0,0833Hz/5	4.578	156.16
Kontroll	2	9	00:15:00.0000	0,05-0,0833Hz/5	3.845	1776.24
CTR	2	9	00:15:00.0000	0,05-0,0833Hz/5	3.845	329.58
CTR	2	9	00:15:00.0000	0,05-0,0833Hz/5	3.845	311.11
CTR	2	9	00:15:00.0000	0,05-0,0833Hz/5	4.028	447.81
CTR	2	9	00:15:00.0000	0,05-0,0833Hz/5	4.395	193.07
CTR	2	9	00:15:00.0000	0,05-0,0833Hz/5	3.845	478.9
EXP	1	1	00:15:00.0000	0,05-0,0833Hz/5	3.845	292.81
EXP	1	1	00:15:00.0000	0,05-0,0833Hz/5	3.662	135.71
EXP	1	1	00:15:00.0000	0,05-0,0833Hz/5	4.211	631.81
EXP	1	1	00:15:00.0000	0,05-0,0833Hz/5	4.395	299.26
EXP	1	1	00:15:00.0000	0,05-0,0833Hz/5	4.761	229.81
EXP	1	1	00:15:00.0000	0,05-0,0833Hz/5	3.662	410.41
EXP	1	1	00:15:00.0000	0,05-0,0833Hz/5	3.845	266.46
EXP	1	1	00:15:00.0000	0,05-0,0833Hz/5	4.395	366.18
EXP	1	1	00:15:00.0000	0,05-0,0833Hz/5	4.578	624.93
EXP	1	1	00:15:00.0000	0,05-0,0833Hz/5	4.578	111.52
EXP	1	1	00:15:00.0000	0,05-0,0833Hz/5	4.395	371.5
EXP	1	1	00:15:00.0000	0,05-0,0833Hz/5	4.395	600.21
EXP	1	1	00:15:00.0000	0,05-0,0833Hz/5	4.395	619.28
EXP	1	1	00:15:00.0000	0,05-0,0833Hz/5	4.761	77.09
EXP	1	1	00:15:00.0000	0,05-0,0833Hz/5	4.395	314.02
EXP	1	1	00:15:00.0000	0,05-0,0833Hz/5	4.395	206.87
EXP	2	1	00:15:00.0000	0,05-0,0833Hz/5	4.028	287.84
EXP	2	1	00:15:00.0000	0,05-0,0833Hz/5	3.296	204.43
Kísérleti	2	1	00:15:00.0000	0,05-0,0833Hz/5	4.028	1175.64
EXP	2	1	00:15:00.0000	0,05-0,0833Hz/5	4.211	349.4
EXP	2	1	00:15:00.0000	0,05-0,0833Hz/5	4.028	172.42
Kísérleti	2	1	00:15:00.0000	0,05-0,0833Hz/5	3.662	3088.3
EXP	2	1	00:15:00.0000	0,05-0,0833Hz/5	4.211	262.66
EXP	2	1	00:15:00.0000	0,05-0,0833Hz/5	4.028	369.9
Kísérleti	2	1	00:15:00.0000	0,05-0,0833Hz/5	3.845	3386.49
EXP	2	1	00:15:00.0000	0,05-0,0833Hz/5	3.845	298.3
Kísérleti	2	1	00:15:00.0000	0,05-0,0833Hz/5	3.845	1421.03
EXP	2	1	00:15:00.0000	0,05-0,0833Hz/5	3.845	405.17
Kísérleti	2	1	00:15:00.0000	0,05-0,0833Hz/5	3.845	483244
EXP	2	1	00:15:00.0000	0,05-0,0833Hz/5	3.845	817.82
Kísérleti	2	1	00:15:00.0000	0,05-0,0833Hz/5	4.028	8472.17
EXP	1	2	00:15:00.0000	0,05-0,0833Hz/5	4.211	22.03
EXP	1	2	00:15:00.0000	0,05-0,0833Hz/5	4.395	63.42
EXP	1	2	00:15:00.0000	0,05-0,0833Hz/5	4.395	52.46
EXP	1	2	00:15:00.0000	0,05-0,0833Hz/5	5.127	30.25
EXP	1	2	00:15:00.0000	0,05-0,0833Hz/5	4.395	30.72
EXP	1	2	00:15:00.0000	0,05-0,0833Hz/5	4.395	28
EXP	1	2	00:15:00.0000	0,05-0,0833Hz/5	3.479	54.91
EXP	1	2	00:15:00.0000	0,05-0,0833Hz/5	3.662	179.1
EXP	1	2	00:15:00.0000	0,05-0,0833Hz/5	3.479	297.09
EXP	1	2	00:15:00.0000	0,05-0,0833Hz/5	3.479	198.42
EXP	1	2	00:15:00.0000	0,05-0,0833Hz/5	3.662	256.27
EXP	1	2	00:15:00.0000	0,05-0,0833Hz/5	4.578	17.79
EXP	1	2	00:15:00.0000	0,05-0,0833Hz/5	4.395	100.5
EXP	1	2	00:15:00.0000	0,05-0,0833Hz/5	4.761	45.68
EXP	1	2	00:15:00.0000	0,05-0,0833Hz/5	3.479	86.48
EXP	2	2	00:15:00.0000	0,05-0,0833Hz/5	3.845	364.74
EXP	2	2	00:15:00.0000	0,05-0,0833Hz/5	4.028	302.95
EXP	2	2	00:15:00.0000	0,05-0,0833Hz/5	4.028	882.52
Kísérleti	2	2	00:15:00.0000	0,05-0,0833Hz/5	4.028	1032.32
Kísérleti	2	2	00:15:00.0000	0,05-0,0833Hz/5	3.845	1112.92
Kísérleti	2	2	00:15:00.0000	0,05-0,0833Hz/5	4.944	102119
Kísérleti	2	2	00:15:00.0000	0,05-0,0833Hz/5	3.479	311607
EXP	2	2	00:15:00.0000	0,05-0,0833Hz/5	4.761	333.93
Kísérleti	2	2	00:15:00.0000	0,05-0,0833Hz/5	4.028	1393.54
EXP	2	2	00:15:00.0000	0,05-0,0833Hz/5	3.845	142.52
EXP	2	2	00:15:00.0000	0,05-0,0833Hz/5	3.662	61.6
EXP	2	2	00:15:00.0000	0,05-0,0833Hz/5	3.662	70.27
EXP	2	2	00:15:00.0000	0,05-0,0833Hz/5	3.662	210.66
EXP	2	2	00:15:00.0000	0,05-0,0833Hz/5	4.211	188.83
Kísérleti	2	2	00:15:00.0000	0,05-0,0833Hz/5	3.845	4036.94
EXP	2	2	00:15:00.0000	0,05-0,0833Hz/5	4.944	337.86
EXP	1	3	00:15:00.0000	0,05-0,0833Hz/5	4.028	227.15
Kísérleti	1	3	00:15:00.0000	0,05-0,0833Hz/5	3.479	3200.91
Kísérleti	1	3	00:15:00.0000	0,05-0,0833Hz/5	4.028	1110.16
EXP	1	3	00:15:00.0000	0,05-0,0833Hz/5	4.211	474.72
EXP	1	3	00:15:00.0000	0,05-0,0833Hz/5	4.578	127.79
EXP	1	3	00:15:00.0000	0,05-0,0833Hz/5	4.028	446.55
Kísérleti	1	3	00:15:00.0000	0,05-0,0833Hz/5	3.296	8977.35
EXP	1	3	00:15:00.0000	0,05-0,0833Hz/5	3.845	74.6
Kísérleti	1	3	00:15:00.0000	0,05-0,0833Hz/5	3.845	13768.5
Kísérleti	1	3	00:15:00.0000	0,05-0,0833Hz/5	4.028	9671.1
Kísérleti	1	3	00:15:00.0000	0,05-0,0833Hz/5	3.662	7305.11
Kísérleti	1	3	00:15:00.0000	0,05-0,0833Hz/5	3.845	11433.6
EXP	1	3	00:15:00.0000	0,05-0,0833Hz/5	3.113	326.41
EXP	1	3	00:15:00.0000	0,05-0,0833Hz/5	4.028	68.13
EXP	1	3	00:15:00.0000	0,05-0,0833Hz/5	3.845	41.15
EXP	2	3	00:15:00.0000	0,05-0,0833Hz/5	4.028	227.15
Kísérleti	2	3	00:15:00.0000	0,05-0,0833Hz/5	3.479	3200.91
Kísérleti	2	3	00:15:00.0000	0,05-0,0833Hz/5	4.028	1110.16
EXP	2	3	00:15:00.0000	0,05-0,0833Hz/5	4.211	474.72
EXP	2	3	00:15:00.0000	0,05-0,0833Hz/5	4.578	127.79
EXP	2	3	00:15:00.0000	0,05-0,0833Hz/5	4.028	446.55
Kísérleti	2	3	00:15:00.0000	0,05-0,0833Hz/5	3.296	8977.35
EXP	2	3	00:15:00.0000	0,05-0,0833Hz/5	3.845	74.6
Kísérleti	2	3	00:15:00.0000	0,05-0,0833Hz/5	3.845	13768.5
Kísérleti	2	3	00:15:00.0000	0,05-0,0833Hz/5	4.028	9671.1
Kísérleti	2	3	00:15:00.0000	0,05-0,0833Hz/5	3.662	7305.11
Kísérleti	2	3	00:15:00.0000	0,05-0,0833Hz/5	3.845	11433.6
EXP	2	3	00:15:00.0000	0,05-0,0833Hz/5	3.113	326.41
EXP	2	3	00:15:00.0000	0,05-0,0833Hz/5	4.028	68.13
EXP	2	3	00:15:00.0000	0,05-0,0833Hz/5	3.845	41.15
Kísérleti	1	5	00:15:00.0000	0,05-0,0833Hz/5	4.211	3339.49
EXP	1	4	00:15:00.0000	0,05-0,0833Hz/5	3.662	159.26
EXP	1	4	00:15:00.0000	0,05-0,0833Hz/5	4.211	95.1
EXP	1	4	00:15:00.0000	0,05-0,0833Hz/5	3.662	91.56
EXP	1	4	00:15:00.0000	0,05-0,0833Hz/5	3.662	119.28
EXP	1	4	00:15:00.0000	0,05-0,0833Hz/5	3.296	145.12
EXP	1	4	00:15:00.0000	0,05-0,0833Hz/5	3.845	173.87
EXP	1	4	00:15:00.0000	0,05-0,0833Hz/5	5.127	121.34
EXP	1	4	00:15:00.0000	0,05-0,0833Hz/5	3.662	88.61
EXP	1	4	00:15:00.0000	0,05-0,0833Hz/5	4.395	80.56
EXP	1	4	00:15:00.0000	0,05-0,0833Hz/5	4.761	39.69
EXP	1	4	00:15:00.0000	0,05-0,0833Hz/5	3.662	58.94
EXP	1	4	00:15:00.0000	0,05-0,0833Hz/5	4.211	53.59
EXP	1	4	00:15:00.0000	0,05-0,0833Hz/5	3.296	26.59
EXP	1	4	00:15:00.0000	0,05-0,0833Hz/5	3.662	232.98
EXP	1	4	00:15:00.0000	0,05-0,0833Hz/5	4.578	44.46
EXP	1	4	00:15:00.0000	0,05-0,0833Hz/5	4.578	113.29
Kísérleti	2	4	00:15:00.0000	0,05-0,0833Hz/5	3.479	219236
Kísérleti	2	4	00:15:00.0000	0,05-0,0833Hz/5	3.662	51546.6
Kísérleti	2	4	00:15:00.0000	0,05-0,0833Hz/5	3.662	214085
Kísérleti	2	4	00:15:00.0000	0,05-0,0833Hz/5	4.211	478404
Kísérleti	2	4	00:15:00.0000	0,05-0,0833Hz/5	4.028	302689
Kísérleti	2	4	00:15:00.0000	0,05-0,0833Hz/5	3.479	174263
Kísérleti	2	4	00:15:00.0000	0,05-0,0833Hz/5	3.845	605190
Kísérleti	2	4	00:15:00.0000	0,05-0,0833Hz/5	3.662	645394
Kísérleti	2	4	00:15:00.0000	0,05-0,0833Hz/5	4.028	701659
Kísérleti	2	4	00:15:00.0000	0,05-0,0833Hz/5	3.479	153838
Kísérleti	2	4	00:15:00.0000	0,05-0,0833Hz/5	3.662	430871
Kísérleti	2	4	00:15:00.0000	0,05-0,0833Hz/5	3.662	889405
Kísérleti	2	4	00:15:00.0000	0,05-0,0833Hz/5	4.578	678636
Kísérleti	2	4	00:15:00.0000	0,05-0,0833Hz/5	4.028	945837
Kísérleti	2	4	00:15:00.0000	0,05-0,0833Hz/5	3.845	624148
Kísérleti	1	5	00:15:00.0000	0,05-0,0833Hz/5	3.845	7972.73
EXP	1	5	00:15:00.0000	0,05-0,0833Hz/5	3.479	79.12
Kísérleti	1	5	00:15:00.0000	0,05-0,0833Hz/5	3.479	82162.6
Kísérleti	1	5	00:15:00.0000	0,05-0,0833Hz/5	3.479	2049.24
EXP	1	5	00:15:00.0000	0,05-0,0833Hz/5	4.395	218.09
EXP	1	5	00:15:00.0000	0,05-0,0833Hz/5	3.845	166.7
Kísérleti	1	5	00:15:00.0000	0,05-0,0833Hz/5	4.395	27640.2
Kísérleti	1	5	00:15:00.0000	0,05-0,0833Hz/5	4.395	718904
Kísérleti	1	5	00:15:00.0000	0,05-0,0833Hz/5	4.028	2322.33
Kísérleti	1	5	00:15:00.0000	0,05-0,0833Hz/5	3.479	1497.8
Kísérleti	1	5	00:15:00.0000	0,05-0,0833Hz/5	3.662	188128
Kísérleti	1	5	00:15:00.0000	0,05-0,0833Hz/5	3.296	667156
Kísérleti	1	5	00:15:00.0000	0,05-0,0833Hz/5	3.845	351353
Kísérleti	1	5	00:15:00.0000	0,05-0,0833Hz/5	4.395	74120
EXP	2	5	00:15:00.0000	0,05-0,0833Hz/5	4.395	395.03
EXP	2	5	00:15:00.0000	0,05-0,0833Hz/5	4.578	233.13
EXP	2	5	00:15:00.0000	0,05-0,0833Hz/5	4.395	120
Kísérleti	2	5	00:15:00.0000	0,05-0,0833Hz/5	3.662	1369.61
EXP	2	5	00:15:00.0000	0,05-0,0833Hz/5	4.395	104.3
EXP	2	5	00:15:00.0000	0,05-0,0833Hz/5	4.211	277.53
EXP	2	5	00:15:00.0000	0,05-0,0833Hz/5	4.028	165.62
Kísérleti	2	5	00:15:00.0000	0,05-0,0833Hz/5	4.028	2733.84
EXP	2	5	00:15:00.0000	0,05-0,0833Hz/5	4.211	184.12
EXP	2	5	00:15:00.0000	0,05-0,0833Hz/5	4.395	93.76
EXP	2	5	00:15:00.0000	0,05-0,0833Hz/5	3.296	36.96
EXP	2	5	00:15:00.0000	0,05-0,0833Hz/5	4.944	55.33
EXP	2	5	00:15:00.0000	0,05-0,0833Hz/5	3.845	420.05
EXP	2	5	00:15:00.0000	0,05-0,0833Hz/5	4.944	112.22
EXP	2	5	00:15:00.0000	0,05-0,0833Hz/5	4.211	99.4
EXP	2	5	00:15:00.0000	0,05-0,0833Hz/5	4.028	115.93
EXP	1	6	00:15:00.0000	0,05-0,0833Hz/5	3.662	129.37
EXP	1	6	00:15:00.0000	0,05-0,0833Hz/5	4.944	154.34
EXP	1	6	00:15:00.0000	0,05-0,0833Hz/5	4.944	201.23
EXP	1	6	00:15:00.0000	0,05-0,0833Hz/5	4.944	93.65
EXP	1	6	00:15:00.0000	0,05-0,0833Hz/5	4.578	210.25
EXP	1	6	00:15:00.0000	0,05-0,0833Hz/5	4.761	523.17
EXP	1	6	00:15:00.0000	0,05-0,0833Hz/5	4.944	138.69
EXP	1	6	00:15:00.0000	0,05-0,0833Hz/5	4.211	30.41
EXP	1	6	00:15:00.0000	0,05-0,0833Hz/5	4.761	57.92
EXP	1	6	00:15:00.0000	0,05-0,0833Hz/5	4.578	232.21
EXP	1	6	00:15:00.0000	0,05-0,0833Hz/5	4.578	150.76
EXP	1	6	00:15:00.0000	0,05-0,0833Hz/5	4.761	305.85
EXP	1	6	00:15:00.0000	0,05-0,0833Hz/5	4.761	55.67
EXP	1	6	00:15:00.0000	0,05-0,0833Hz/5	4.761	128.75
EXP	1	6	00:15:00.0000	0,05-0,0833Hz/5	3.113	41.29
Kísérleti	2	6	00:15:00.0000	0,05-0,0833Hz/5	3.662	2851.52
EXP	2	6	00:15:00.0000	0,05-0,0833Hz/5	4.578	463.39
Kísérleti	2	6	00:15:00.0000	0,05-0,0833Hz/5	4.028	16621.7
Kísérleti	2	6	00:15:00.0000	0,05-0,0833Hz/5	3.662	11032.8
Kísérleti	2	6	00:15:00.0000	0,05-0,0833Hz/5	4.211	4444.35
Kísérleti	2	6	00:15:00.0000	0,05-0,0833Hz/5	4.028	28540.2
Kísérleti	2	6	00:15:00.0000	0,05-0,0833Hz/5	3.113	1354.46
Kísérleti	2	6	00:15:00.0000	0,05-0,0833Hz/5	3.479	3929.2
Kísérleti	2	6	00:15:00.0000	0,05-0,0833Hz/5	3.296	66289
Kísérleti	2	6	00:15:00.0000	0,05-0,0833Hz/5	3.845	39338.2
Kísérleti	2	6	00:15:00.0000	0,05-0,0833Hz/5	3.845	37574.9
Kísérleti	2	6	00:15:00.0000	0,05-0,0833Hz/5	4.211	257164
Kísérleti	2	6	00:15:00.0000	0,05-0,0833Hz/5	4.028	1037.52
Kísérleti	2	6	00:15:00.0000	0,05-0,0833Hz/5	3.662	33388.2
Kísérleti	2	6	00:15:00.0000	0,05-0,0833Hz/5	3.296	136539
EXP	1	7	00:15:00.0000	0,05-0,0833Hz/5	4.761	173.97
EXP	1	7	00:15:00.0000	0,05-0,0833Hz/5	4.578	192.6
Kísérleti	1	7	00:15:00.0000	0,05-0,0833Hz/5	4.395	1434.23
EXP	1	7	00:15:00.0000	0,05-0,0833Hz/5	4.578	89.11
EXP	1	7	00:15:00.0000	0,05-0,0833Hz/5	4.028	101.47
EXP	1	7	00:15:00.0000	0,05-0,0833Hz/5	3.845	267.14
EXP	1	7	00:15:00.0000	0,05-0,0833Hz/5	4.578	145.12
EXP	1	7	00:15:00.0000	0,05-0,0833Hz/5	4.578	56.94
EXP	1	7	00:15:00.0000	0,05-0,0833Hz/5	4.211	61.11
EXP	1	7	00:15:00.0000	0,05-0,0833Hz/5	4.578	160.76
EXP	1	7	00:15:00.0000	0,05-0,0833Hz/5	4.211	63.47
EXP	1	7	00:15:00.0000	0,05-0,0833Hz/5	4.395	216.18
EXP	1	7	00:15:00.0000	0,05-0,0833Hz/5	4.395	143.17
EXP	1	7	00:15:00.0000	0,05-0,0833Hz/5	4.395	95.35
EXP	1	7	00:15:00.0000	0,05-0,0833Hz/5	4.395	278.47
Kísérleti	2	7	00:15:00.0000	0,05-0,0833Hz/5	3.113	3768.14
Kísérleti	2	7	00:15:00.0000	0,05-0,0833Hz/5	4.028	8914.19
EXP	2	7	00:15:00.0000	0,05-0,0833Hz/5	5.127	25.12
Kísérleti	2	7	00:15:00.0000	0,05-0,0833Hz/5	4.028	7758.99
Kísérleti	2	7	00:15:00.0000	0,05-0,0833Hz/5	4.028	7301.51
Kísérleti	2	7	00:15:00.0000	0,05-0,0833Hz/5	3.662	2066.64
Kísérleti	2	7	00:15:00.0000	0,05-0,0833Hz/5	3.662	82065.7
Kísérleti	2	7	00:15:00.0000	0,05-0,0833Hz/5	4.028	5666.63
EXP	2	7	00:15:00.0000	0,05-0,0833Hz/5	2.93	162.86
Kísérleti	2	7	00:15:00.0000	0,05-0,0833Hz/5	3.662	89042
EXP	2	7	00:15:00.0000	0,05-0,0833Hz/5	4.395	0.16
EXP	2	7	00:15:00.0000	0,05-0,0833Hz/5	3.662	0.22
EXP	2	7	00:15:00.0000	0,05-0,0833Hz/5	3.662	0.09
EXP	2	7	00:15:00.0000	0,05-0,0833Hz/5	4.395	0.1
EXP	2	7	00:15:00.0000	0,05-0,0833Hz/5	4.211	0.35
EXP	1	8	00:15:00.0000	0,05-0,0833Hz/5	4.028	123.54
EXP	1	8	00:15:00.0000	0,05-0,0833Hz/5	4.395	54.88
EXP	1	8	00:15:00.0000	0,05-0,0833Hz/5	4.211	288.63
EXP	1	8	00:15:00.0000	0,05-0,0833Hz/5	4.761	203.04
EXP	1	8	00:15:00.0000	0,05-0,0833Hz/5	4.211	271.36
EXP	1	8	00:15:00.0000	0,05-0,0833Hz/5	3.845	113.77
EXP	1	8	00:15:00.0000	0,05-0,0833Hz/5	4.395	140.85
EXP	1	8	00:15:00.0000	0,05-0,0833Hz/5	4.395	527.73
EXP	1	8	00:15:00.0000	0,05-0,0833Hz/5	4.211	121.07
EXP	1	8	00:15:00.0000	0,05-0,0833Hz/5	4.944	77.64
EXP	1	8	00:15:00.0000	0,05-0,0833Hz/5	4.578	278.65
EXP	1	8	00:15:00.0000	0,05-0,0833Hz/5	4.211	517.8
EXP	1	8	00:15:00.0000	0,05-0,0833Hz/5	3.845	675.57
EXP	1	8	00:15:00.0000	0,05-0,0833Hz/5	3.845	61.81
EXP	1	8	00:15:00.0000	0,05-0,0833Hz/5	4.944	96.52
EXP	2	8	00:15:00.0000	0,05-0,0833Hz/5	2.747	19.65
Kísérleti	2	8	00:15:00.0000	0,05-0,0833Hz/5	3.845	19061.2
Kísérleti	2	8	00:15:00.0000	0,05-0,0833Hz/5	3.479	4294.64
EXP	2	8	00:15:00.0000	0,05-0,0833Hz/5	3.845	539.4
EXP	2	8	00:15:00.0000	0,05-0,0833Hz/5	4.211	1.91
Kísérleti	2	8	00:15:00.0000	0,05-0,0833Hz/5	4.211	103266
Kísérleti	2	8	00:15:00.0000	0,05-0,0833Hz/5	4.211	32372.5
Kísérleti	2	8	00:15:00.0000	0,05-0,0833Hz/5	3.845	1414.04
EXP	2	8	00:15:00.0000	0,05-0,0833Hz/5	4.395	1
Kísérleti	2	8	00:15:00.0000	0,05-0,0833Hz/5	4.211	1120.71
EXP	2	8	00:15:00.0000	0,05-0,0833Hz/5	4.395	0.54
EXP	2	8	00:15:00.0000	0,05-0,0833Hz/5	3.296	0.47
Kísérleti	2	8	00:15:00.0000	0,05-0,0833Hz/5	4.028	18574.6
Kísérleti	2	8	00:15:00.0000	0,05-0,0833Hz/5	4.028	298734
Kísérleti	2	8	00:15:00.0000	0,05-0,0833Hz/5	3.479	152184
EXP	1	9	00:15:00.0000	0,05-0,0833Hz/5	4.211	590.22
EXP	1	9	00:15:00.0000	0,05-0,0833Hz/5	3.845	370.25
EXP	1	9	00:15:00.0000	0,05-0,0833Hz/5	4.395	224.95
EXP	1	9	00:15:00.0000	0,05-0,0833Hz/5	4.211	481.72
EXP	1	9	00:15:00.0000	0,05-0,0833Hz/5	3.662	503.58
EXP	1	9	00:15:00.0000	0,05-0,0833Hz/5	4.211	326.34
EXP	1	9	00:15:00.0000	0,05-0,0833Hz/5	3.845	284.13
EXP	1	9	00:15:00.0000	0,05-0,0833Hz/5	3.479	401.25
EXP	1	9	00:15:00.0000	0,05-0,0833Hz/5	4.028	251.2
EXP	1	9	00:15:00.0000	0,05-0,0833Hz/5	3.296	127.83
EXP	1	9	00:15:00.0000	0,05-0,0833Hz/5	4.028	301.35
EXP	1	9	00:15:00.0000	0,05-0,0833Hz/5	3.479	589.49
EXP	1	9	00:15:00.0000	0,05-0,0833Hz/5	4.578	265.62
EXP	1	9	00:15:00.0000	0,05-0,0833Hz/5	4.028	320.76
EXP	1	9	00:15:00.0000	0,05-0,0833Hz/5	4.028	294.6
EXP	2	9	00:15:00.0000	0,05-0,0833Hz/5	4.211	590.22
EXP	2	9	00:15:00.0000	0,05-0,0833Hz/5	3.845	370.25
EXP	2	9	00:15:00.0000	0,05-0,0833Hz/5	4.395	224.95
EXP	2	9	00:15:00.0000	0,05-0,0833Hz/5	4.211	481.72
EXP	2	9	00:15:00.0000	0,05-0,0833Hz/5	3.662	503.58
EXP	2	9	00:15:00.0000	0,05-0,0833Hz/5	4.211	326.34
EXP	2	9	00:15:00.0000	0,05-0,0833Hz/5	3.845	284.13
EXP	2	9	00:15:00.0000	0,05-0,0833Hz/5	3.479	401.25
EXP	2	9	00:15:00.0000	0,05-0,0833Hz/5	4.028	251.2
EXP	2	9	00:15:00.0000	0,05-0,0833Hz/5	3.296	127.83
EXP	2	9	00:15:00.0000	0,05-0,0833Hz/5	4.028	301.35
EXP	2	9	00:15:00.0000	0,05-0,0833Hz/5	3.479	589.49
EXP	2	9	00:15:00.0000	0,05-0,0833Hz/5	4.578	265.62
EXP	2	9	00:15:00.0000	0,05-0,0833Hz/5	4.028	320.76
EXP	2	9	00:15:00.0000	0,05-0,0833Hz/5	4.028	294.6

## Sheet: Small_intestine
Treatment	Replication	Animal	Signal Name	T1	T2	T2-T1	Filter	X (CPM)	Y_max (PS)
CTR	1	1	User µV Input 2 (µV) #02	00:00:00.0000	00:15:00.0000	00:15:00.0000	0,3333-0,4167Hz/5	23.987	35.49
CTR	1	1	User µV Input 2 (µV) #02	00:15:00.0000	00:30:00.0000	00:15:00.0000	0,3333-0,4167Hz/5	23.071	25.9
CTR	1	1	User µV Input 2 (µV) #02	00:30:00.0000	00:45:00.0000	00:15:00.0000	0,3333-0,4167Hz/5	21.24	42.94
CTR	1	1	User µV Input 2 (µV) #02	00:45:00.0000	01:00:00.0000	00:15:00.0000	0,3333-0,4167Hz/5	21.24	88.49
CTR	1	1	User µV Input 2 (µV) #02	01:00:00.0000	01:15:00.0000	00:15:00.0000	0,3333-0,4167Hz/5	22.522	138.06
CTR	1	1	User µV Input 2 (µV) #02	01:15:00.0000	01:30:00.0000	00:15:00.0000	0,3333-0,4167Hz/5	24.536	121.59
CTR	1	1	User µV Input 2 (µV) #02	01:30:00.0000	01:45:00.0000	00:15:00.0000	0,3333-0,4167Hz/5	20.691	73.18
CTR	1	1	User µV Input 2 (µV) #02	01:45:00.0000	02:00:00.0000	00:15:00.0000	0,3333-0,4167Hz/5	21.973	105.2
CTR	1	1	User µV Input 2 (µV) #02	02:00:00.0000	02:15:00.0000	00:15:00.0000	0,3333-0,4167Hz/5	21.24	39.29
CTR	1	1	User µV Input 2 (µV) #02	02:15:00.0000	02:30:00.0000	00:15:00.0000	0,3333-0,4167Hz/5	23.071	37.28
CTR	1	1	User µV Input 2 (µV) #02	02:30:00.0000	02:45:00.0000	00:15:00.0000	0,3333-0,4167Hz/5	20.874	68.01
CTR	1	1	User µV Input 2 (µV) #02	02:45:00.0000	03:00:00.0000	00:15:00.0000	0,3333-0,4167Hz/5	23.621	207.25
CTR	1	1	User µV Input 2 (µV) #02	03:00:00.0000	03:15:00.0000	00:15:00.0000	0,3333-0,4167Hz/5	22.156	317.41
CTR	1	1	User µV Input 2 (µV) #02	03:15:00.0000	03:30:00.0000	00:15:00.0000	0,3333-0,4167Hz/5	20.142	43.07
CTR	1	1	User µV Input 2 (µV) #02	03:30:00.0000	03:45:00.0000	00:15:00.0000	0,3333-0,4167Hz/5	22.705	11.15
CTR	1	1	User µV Input 2 (µV) #02	00:00:00.0000	00:15:00.0000	00:15:00.0000	0,3333-0,4167Hz/5	23.071	46.48
CTR	2	1	User µV Input 2 (µV) #02	00:15:00.0000	00:30:00.0000	00:15:00.0000	0,3333-0,4167Hz/5	22.522	26.87
CTR	2	1	User µV Input 2 (µV) #02	00:30:00.0000	00:45:00.0000	00:15:00.0000	0,3333-0,4167Hz/5	21.24	24.37
CTR	2	1	User µV Input 2 (µV) #02	00:45:00.0000	01:00:00.0000	00:15:00.0000	0,3333-0,4167Hz/5	20.691	38.44
CTR	2	1	User µV Input 2 (µV) #02	01:00:00.0000	01:15:00.0000	00:15:00.0000	0,3333-0,4167Hz/5	20.874	33.56
CTR	2	1	User µV Input 2 (µV) #02	01:15:00.0000	01:30:00.0000	00:15:00.0000	0,3333-0,4167Hz/5	20.691	27.37
CTR	2	1	User µV Input 2 (µV) #02	01:30:00.0000	01:45:00.0000	00:15:00.0000	0,3333-0,4167Hz/5	21.606	13.87
CTR	2	1	User µV Input 2 (µV) #02	01:45:00.0000	02:00:00.0000	00:15:00.0000	0,3333-0,4167Hz/5	23.071	21.74
CTR	2	1	User µV Input 2 (µV) #02	02:00:00.0000	02:15:00.0000	00:15:00.0000	0,3333-0,4167Hz/5	21.606	28.57
CTR	2	1	User µV Input 2 (µV) #02	02:15:00.0000	02:30:00.0000	00:15:00.0000	0,3333-0,4167Hz/5	20.874	60
CTR	2	1	User µV Input 2 (µV) #02	02:30:00.0000	02:45:00.0000	00:15:00.0000	0,3333-0,4167Hz/5	20.874	39.58
CTR	2	1	User µV Input 2 (µV) #02	02:45:00.0000	03:00:00.0000	00:15:00.0000	0,3333-0,4167Hz/5	21.606	162.67
CTR	2	1	User µV Input 2 (µV) #02	03:00:00.0000	03:15:00.0000	00:15:00.0000	0,3333-0,4167Hz/5	22.156	16.82
CTR	2	1	User µV Input 2 (µV) #02	03:15:00.0000	03:30:00.0000	00:15:00.0000	0,3333-0,4167Hz/5	22.156	43.93
CTR	2	1	User µV Input 2 (µV) #02	03:30:00.0000	03:45:00.0000	00:15:00.0000	0,3333-0,4167Hz/5	21.606	47.53
CTR	1	2	User µV Input 2 (µV) #02	00:00:00.0000	00:15:00.0000	00:15:00.0000	0,3333-0,4167Hz/5	21.423	31.84
CTR	1	2	User µV Input 2 (µV) #02	00:15:00.0000	00:30:00.0000	00:15:00.0000	0,3333-0,4167Hz/5	23.987	53.14
CTR	1	2	User µV Input 2 (µV) #02	00:30:00.0000	00:45:00.0000	00:15:00.0000	0,3333-0,4167Hz/5	20.874	118.58
CTR	1	2	User µV Input 2 (µV) #02	00:45:00.0000	01:00:00.0000	00:15:00.0000	0,3333-0,4167Hz/5	21.606	43.36
CTR	1	2	User µV Input 2 (µV) #02	01:00:00.0000	01:15:00.0000	00:15:00.0000	0,3333-0,4167Hz/5	21.423	18.61
CTR	1	2	User µV Input 2 (µV) #02	01:15:00.0000	01:30:00.0000	00:15:00.0000	0,3333-0,4167Hz/5	20.874	18.96
CTR	1	2	User µV Input 2 (µV) #02	01:30:00.0000	01:45:00.0000	00:15:00.0000	0,3333-0,4167Hz/5	22.339	15.12
CTR	1	2	User µV Input 2 (µV) #02	01:45:00.0000	02:00:00.0000	00:15:00.0000	0,3333-0,4167Hz/5	20.691	10.75
CTR	1	2	User µV Input 2 (µV) #02	02:00:00.0000	02:15:00.0000	00:15:00.0000	0,3333-0,4167Hz/5	23.804	50.93
CTR	1	2	User µV Input 2 (µV) #02	02:15:00.0000	02:30:00.0000	00:15:00.0000	0,3333-0,4167Hz/5	21.79	49.8
CTR	1	2	User µV Input 2 (µV) #02	02:30:00.0000	02:45:00.0000	00:15:00.0000	0,3333-0,4167Hz/5	21.79	8.37
CTR	1	2	User µV Input 2 (µV) #02	02:45:00.0000	03:00:00.0000	00:15:00.0000	0,3333-0,4167Hz/5	21.423	38.15
CTR	1	2	User µV Input 2 (µV) #02	03:00:00.0000	03:15:00.0000	00:15:00.0000	0,3333-0,4167Hz/5	22.705	74.71
CTR	1	2	User µV Input 2 (µV) #02	03:15:00.0000	03:30:00.0000	00:15:00.0000	0,3333-0,4167Hz/5	22.705	32.72
CTR	1	2	User µV Input 2 (µV) #02	03:30:00.0000	03:45:00.0000	00:15:00.0000	0,3333-0,4167Hz/5	21.973	35.19
CTR	2	2	User µV Input 2 (µV) #02	00:00:00.0000	00:15:00.0000	00:15:00.0000	0,3333-0,4167Hz/5	24.719	38.42
CTR	2	2	User µV Input 2 (µV) #02	00:15:00.0000	00:30:00.0000	00:15:00.0000	0,3333-0,4167Hz/5	23.621	23.09
CTR	2	2	User µV Input 2 (µV) #02	00:30:00.0000	00:45:00.0000	00:15:00.0000	0,3333-0,4167Hz/5	21.79	21.53
CTR	2	2	User µV Input 2 (µV) #02	00:45:00.0000	01:00:00.0000	00:15:00.0000	0,3333-0,4167Hz/5	23.254	12.61
CTR	2	2	User µV Input 2 (µV) #02	01:00:00.0000	01:15:00.0000	00:15:00.0000	0,3333-0,4167Hz/5	21.79	30.1
CTR	2	2	User µV Input 2 (µV) #02	01:15:00.0000	01:30:00.0000	00:15:00.0000	0,3333-0,4167Hz/5	23.621	42.51
CTR	2	2	User µV Input 2 (µV) #02	01:30:00.0000	01:45:00.0000	00:15:00.0000	0,3333-0,4167Hz/5	22.522	78.43
CTR	2	2	User µV Input 2 (µV) #02	01:45:00.0000	02:00:00.0000	00:15:00.0000	0,3333-0,4167Hz/5	22.339	23.91
CTR	2	2	User µV Input 2 (µV) #02	02:00:00.0000	02:15:00.0000	00:15:00.0000	0,3333-0,4167Hz/5	23.071	70.52
CTR	2	2	User µV Input 2 (µV) #02	02:15:00.0000	02:30:00.0000	00:15:00.0000	0,3333-0,4167Hz/5	21.973	64.52
CTR	2	2	User µV Input 2 (µV) #02	02:30:00.0000	02:45:00.0000	00:15:00.0000	0,3333-0,4167Hz/5	23.987	39.02
CTR	2	2	User µV Input 2 (µV) #02	02:45:00.0000	03:00:00.0000	00:15:00.0000	0,3333-0,4167Hz/5	22.522	97.21
CTR	2	2	User µV Input 2 (µV) #02	03:00:00.0000	03:15:00.0000	00:15:00.0000	0,3333-0,4167Hz/5	23.071	68.86
CTR	2	2	User µV Input 2 (µV) #02	03:15:00.0000	03:30:00.0000	00:15:00.0000	0,3333-0,4167Hz/5	21.973	55.61
CTR	2	2	User µV Input 2 (µV) #02	03:30:00.0000	03:45:00.0000	00:15:00.0000	0,3333-0,4167Hz/5	22.339	30.02
CTR	1	3	User µV Input 2 (µV) #02	00:00:00.0000	00:15:00.0000	00:15:00.0000	0,3333-0,4167Hz/5	22.339	10.73
CTR	1	3	User µV Input 2 (µV) #02	00:15:00.0000	00:30:00.0000	00:15:00.0000	0,3333-0,4167Hz/5	23.071	18.68
CTR	1	3	User µV Input 2 (µV) #02	00:30:00.0000	00:45:00.0000	00:15:00.0000	0,3333-0,4167Hz/5	23.071	35.81
CTR	1	3	User µV Input 2 (µV) #02	00:45:00.0000	01:00:00.0000	00:15:00.0000	0,3333-0,4167Hz/5	21.606	54.63
CTR	1	3	User µV Input 2 (µV) #02	01:00:00.0000	01:15:00.0000	00:15:00.0000	0,3333-0,4167Hz/5	21.423	43.61
CTR	1	3	User µV Input 2 (µV) #02	01:15:00.0000	01:30:00.0000	00:15:00.0000	0,3333-0,4167Hz/5	22.156	23.4
CTR	1	3	User µV Input 2 (µV) #02	01:30:00.0000	01:45:00.0000	00:15:00.0000	0,3333-0,4167Hz/5	24.719	14.01
CTR	1	3	User µV Input 2 (µV) #02	01:45:00.0000	02:00:00.0000	00:15:00.0000	0,3333-0,4167Hz/5	23.071	14.88
CTR	1	3	User µV Input 2 (µV) #02	02:00:00.0000	02:15:00.0000	00:15:00.0000	0,3333-0,4167Hz/5	22.156	14.36
CTR	1	3	User µV Input 2 (µV) #02	02:15:00.0000	02:30:00.0000	00:15:00.0000	0,3333-0,4167Hz/5	21.973	21.94
CTR	1	3	User µV Input 2 (µV) #02	02:30:00.0000	02:45:00.0000	00:15:00.0000	0,3333-0,4167Hz/5	21.79	18.98
CTR	1	3	User µV Input 2 (µV) #02	02:45:00.0000	03:00:00.0000	00:15:00.0000	0,3333-0,4167Hz/5	20.142	14.53
CTR	1	3	User µV Input 2 (µV) #02	03:00:00.0000	03:15:00.0000	00:15:00.0000	0,3333-0,4167Hz/5	21.606	14.44
CTR	1	3	User µV Input 2 (µV) #02	03:15:00.0000	03:30:00.0000	00:15:00.0000	0,3333-0,4167Hz/5	21.79	26.21
CTR	1	3	User µV Input 2 (µV) #02	03:30:00.0000	03:45:00.0000	00:15:00.0000	0,3333-0,4167Hz/5	22.522	20
CTR	2	3	User µV Input 2 (µV) #02	00:00:00.0000	00:15:00.0000	00:15:00.0000	0,3333-0,4167Hz/5	23.254	16266.7
CTR	2	3	User µV Input 2 (µV) #02	00:15:00.0000	00:30:00.0000	00:15:00.0000	0,3333-0,4167Hz/5	19.775	3703.12
CTR	2	3	User µV Input 2 (µV) #02	00:30:00.0000	00:45:00.0000	00:15:00.0000	0,3333-0,4167Hz/5	22.888	12450.9
CTR	2	3	User µV Input 2 (µV) #02	00:45:00.0000	01:00:00.0000	00:15:00.0000	0,3333-0,4167Hz/5	21.973	13204.2
CTR	2	3	User µV Input 2 (µV) #02	01:00:00.0000	01:15:00.0000	00:15:00.0000	0,3333-0,4167Hz/5	22.522	13137.8
CTR	2	3	User µV Input 2 (µV) #02	01:15:00.0000	01:30:00.0000	00:15:00.0000	0,3333-0,4167Hz/5	21.057	26111.7
CTR	2	3	User µV Input 2 (µV) #02	01:30:00.0000	01:45:00.0000	00:15:00.0000	0,3333-0,4167Hz/5	20.691	1883.2
CTR	2	3	User µV Input 2 (µV) #02	01:45:00.0000	02:00:00.0000	00:15:00.0000	0,3333-0,4167Hz/5	22.339	2367.74
CTR	2	3	User µV Input 2 (µV) #02	02:00:00.0000	02:15:00.0000	00:15:00.0000	0,3333-0,4167Hz/5	21.606	33.14
CTR	2	3	User µV Input 2 (µV) #02	02:15:00.0000	02:30:00.0000	00:15:00.0000	0,3333-0,4167Hz/5	22.156	16.09
CTR	2	3	User µV Input 2 (µV) #02	02:30:00.0000	02:45:00.0000	00:15:00.0000	0,3333-0,4167Hz/5	22.156	22.19
CTR	2	3	User µV Input 2 (µV) #02	02:45:00.0000	03:00:00.0000	00:15:00.0000	0,3333-0,4167Hz/5	22.339	26.98
CTR	2	3	User µV Input 2 (µV) #02	03:00:00.0000	03:15:00.0000	00:15:00.0000	0,3333-0,4167Hz/5	22.339	18.56
CTR	2	3	User µV Input 2 (µV) #02	03:15:00.0000	03:30:00.0000	00:15:00.0000	0,3333-0,4167Hz/5	21.423	16.51
CTR	2	3	User µV Input 2 (µV) #02	03:30:00.0000	03:45:00.0000	00:15:00.0000	0,3333-0,4167Hz/5	22.888	18.39
CTR	1	4	User µV Input 2 (µV) #02	00:00:00.0000	00:15:00.0000	00:15:00.0000	0,3333-0,4167Hz/5	23.438	16.71
CTR	1	4	User µV Input 2 (µV) #02	00:15:00.0000	00:30:00.0000	00:15:00.0000	0,3333-0,4167Hz/5	21.973	10.42
CTR	1	4	User µV Input 2 (µV) #02	00:30:00.0000	00:45:00.0000	00:15:00.0000	0,3333-0,4167Hz/5	21.973	16.81
CTR	1	4	User µV Input 2 (µV) #02	00:45:00.0000	01:00:00.0000	00:15:00.0000	0,3333-0,4167Hz/5	23.621	13.27
CTR	1	4	User µV Input 2 (µV) #02	01:00:00.0000	01:15:00.0000	00:15:00.0000	0,3333-0,4167Hz/5	21.973	90.41
CTR	1	4	User µV Input 2 (µV) #02	01:15:00.0000	01:30:00.0000	00:15:00.0000	0,3333-0,4167Hz/5	22.705	1681.88
CTR	1	4	User µV Input 2 (µV) #02	01:30:00.0000	01:45:00.0000	00:15:00.0000	0,3333-0,4167Hz/5	20.691	487.52
CTR	1	4	User µV Input 2 (µV) #02	01:45:00.0000	02:00:00.0000	00:15:00.0000	0,3333-0,4167Hz/5	22.522	91.17
CTR	1	4	User µV Input 2 (µV) #02	02:00:00.0000	02:15:00.0000	00:15:00.0000	0,3333-0,4167Hz/5	20.691	5.7
CTR	1	4	User µV Input 2 (µV) #02	02:15:00.0000	02:30:00.0000	00:15:00.0000	0,3333-0,4167Hz/5	21.973	85.54
CTR	1	4	User µV Input 2 (µV) #02	02:30:00.0000	02:45:00.0000	00:15:00.0000	0,3333-0,4167Hz/5	20.874	2255.44
CTR	1	4	User µV Input 2 (µV) #02	02:45:00.0000	03:00:00.0000	00:15:00.0000	0,3333-0,4167Hz/5	21.057	17.82
CTR	1	4	User µV Input 2 (µV) #02	03:00:00.0000	03:15:00.0000	00:15:00.0000	0,3333-0,4167Hz/5	21.973	12.08
CTR	1	4	User µV Input 2 (µV) #02	03:15:00.0000	03:30:00.0000	00:15:00.0000	0,3333-0,4167Hz/5	21.057	26.53
CTR	1	4	User µV Input 2 (µV) #02	03:30:00.0000	03:45:00.0000	00:15:00.0000	0,3333-0,4167Hz/5	21.79	195.42
CTR	2	4	User µV Input 2 (µV) #02	00:00:00.0000	00:15:00.0000	00:15:00.0000	0,3333-0,4167Hz/5	21.79	150.51
CTR	2	4	User µV Input 2 (µV) #02	00:15:00.0000	00:30:00.0000	00:15:00.0000	0,3333-0,4167Hz/5	24.17	169.92
CTR	2	4	User µV Input 2 (µV) #02	00:30:00.0000	00:45:00.0000	00:15:00.0000	0,3333-0,4167Hz/5	21.423	31.7
CTR	2	4	User µV Input 2 (µV) #02	00:45:00.0000	01:00:00.0000	00:15:00.0000	0,3333-0,4167Hz/5	23.254	24.38
CTR	2	4	User µV Input 2 (µV) #02	01:00:00.0000	01:15:00.0000	00:15:00.0000	0,3333-0,4167Hz/5	23.621	14.26
CTR	2	4	User µV Input 2 (µV) #02	01:15:00.0000	01:30:00.0000	00:15:00.0000	0,3333-0,4167Hz/5	22.522	143.2
CTR	2	4	User µV Input 2 (µV) #02	01:30:00.0000	01:45:00.0000	00:15:00.0000	0,3333-0,4167Hz/5	21.973	119.38
CTR	2	4	User µV Input 2 (µV) #02	01:45:00.0000	02:00:00.0000	00:15:00.0000	0,3333-0,4167Hz/5	22.339	38.61
CTR	2	4	User µV Input 2 (µV) #02	02:00:00.0000	02:15:00.0000	00:15:00.0000	0,3333-0,4167Hz/5	20.874	17.49
CTR	2	4	User µV Input 2 (µV) #02	02:15:00.0000	02:30:00.0000	00:15:00.0000	0,3333-0,4167Hz/5	21.79	18.19
CTR	2	4	User µV Input 2 (µV) #02	02:30:00.0000	02:45:00.0000	00:15:00.0000	0,3333-0,4167Hz/5	20.691	18.63
CTR	2	4	User µV Input 2 (µV) #02	02:45:00.0000	03:00:00.0000	00:15:00.0000	0,3333-0,4167Hz/5	23.987	15.93
CTR	2	4	User µV Input 2 (µV) #02	03:00:00.0000	03:15:00.0000	00:15:00.0000	0,3333-0,4167Hz/5	21.606	16.85
CTR	2	4	User µV Input 2 (µV) #02	03:15:00.0000	03:30:00.0000	00:15:00.0000	0,3333-0,4167Hz/5	21.057	15.55
CTR	2	4	User µV Input 2 (µV) #02	03:30:00.0000	03:45:00.0000	00:15:00.0000	0,3333-0,4167Hz/5	21.24	18.94
CTR	1	5	User µV Input 2 (µV) #02	00:00:00.0000	00:15:00.0000	00:15:00.0000	0,3333-0,4167Hz/5	21.973	18.49
CTR	1	5	User µV Input 2 (µV) #02	00:15:00.0000	00:30:00.0000	00:15:00.0000	0,3333-0,4167Hz/5	21.24	9.4
CTR	1	5	User µV Input 2 (µV) #02	00:30:00.0000	00:45:00.0000	00:15:00.0000	0,3333-0,4167Hz/5	23.254	21.85
CTR	1	5	User µV Input 2 (µV) #02	00:45:00.0000	01:00:00.0000	00:15:00.0000	0,3333-0,4167Hz/5	21.423	17.43
CTR	1	5	User µV Input 2 (µV) #02	01:00:00.0000	01:15:00.0000	00:15:00.0000	0,3333-0,4167Hz/5	22.705	13.94
CTR	1	5	User µV Input 2 (µV) #02	01:15:00.0000	01:30:00.0000	00:15:00.0000	0,3333-0,4167Hz/5	20.874	7.8
CTR	1	5	User µV Input 2 (µV) #02	01:30:00.0000	01:45:00.0000	00:15:00.0000	0,3333-0,4167Hz/5	22.522	17.45
CTR	1	5	User µV Input 2 (µV) #02	01:45:00.0000	02:00:00.0000	00:15:00.0000	0,3333-0,4167Hz/5	20.691	13.07
CTR	1	5	User µV Input 2 (µV) #02	02:00:00.0000	02:15:00.0000	00:15:00.0000	0,3333-0,4167Hz/5	21.79	10.18
CTR	1	5	User µV Input 2 (µV) #02	02:15:00.0000	02:30:00.0000	00:15:00.0000	0,3333-0,4167Hz/5	21.606	10.5
CTR	1	5	User µV Input 2 (µV) #02	02:30:00.0000	02:45:00.0000	00:15:00.0000	0,3333-0,4167Hz/5	20.691	6.69
CTR	1	5	User µV Input 2 (µV) #02	02:45:00.0000	03:00:00.0000	00:15:00.0000	0,3333-0,4167Hz/5	19.958	13.32
CTR	1	5	User µV Input 2 (µV) #02	03:00:00.0000	03:15:00.0000	00:15:00.0000	0,3333-0,4167Hz/5	21.79	32.95
CTR	1	5	User µV Input 2 (µV) #02	03:15:00.0000	03:30:00.0000	00:15:00.0000	0,3333-0,4167Hz/5	21.973	19.34
CTR	1	5	User µV Input 2 (µV) #02	03:30:00.0000	03:45:00.0000	00:15:00.0000	0,3333-0,4167Hz/5	21.057	7.71
CTR	2	5	User µV Input 2 (µV) #02	00:00:00.0000	00:15:00.0000	00:15:00.0000	0,3333-0,4167Hz/5	22.705	19.7
CTR	2	5	User µV Input 2 (µV) #02	00:15:00.0000	00:30:00.0000	00:15:00.0000	0,3333-0,4167Hz/5	21.79	22.87
CTR	2	5	User µV Input 2 (µV) #02	00:30:00.0000	00:45:00.0000	00:15:00.0000	0,3333-0,4167Hz/5	23.071	28.72
CTR	2	5	User µV Input 2 (µV) #02	00:45:00.0000	01:00:00.0000	00:15:00.0000	0,3333-0,4167Hz/5	22.522	19.08
CTR	2	5	User µV Input 2 (µV) #02	01:00:00.0000	01:15:00.0000	00:15:00.0000	0,3333-0,4167Hz/5	22.522	14.87
CTR	2	5	User µV Input 2 (µV) #02	01:15:00.0000	01:30:00.0000	00:15:00.0000	0,3333-0,4167Hz/5	19.592	19.61
CTR	2	5	User µV Input 2 (µV) #02	01:30:00.0000	01:45:00.0000	00:15:00.0000	0,3333-0,4167Hz/5	22.339	18.01
CTR	2	5	User µV Input 2 (µV) #02	01:45:00.0000	02:00:00.0000	00:15:00.0000	0,3333-0,4167Hz/5	21.973	8.64
CTR	2	5	User µV Input 2 (µV) #02	02:00:00.0000	02:15:00.0000	00:15:00.0000	0,3333-0,4167Hz/5	21.24	21.45
CTR	2	5	User µV Input 2 (µV) #02	02:15:00.0000	02:30:00.0000	00:15:00.0000	0,3333-0,4167Hz/5	22.888	15.36
CTR	2	5	User µV Input 2 (µV) #02	02:30:00.0000	02:45:00.0000	00:15:00.0000	0,3333-0,4167Hz/5	23.804	54.69
CTR	2	5	User µV Input 2 (µV) #02	02:45:00.0000	03:00:00.0000	00:15:00.0000	0,3333-0,4167Hz/5	20.874	24.93
CTR	2	5	User µV Input 2 (µV) #02	03:00:00.0000	03:15:00.0000	00:15:00.0000	0,3333-0,4167Hz/5	22.522	36.86
CTR	2	5	User µV Input 2 (µV) #02	03:15:00.0000	03:30:00.0000	00:15:00.0000	0,3333-0,4167Hz/5	20.691	27.77
CTR	2	5	User µV Input 2 (µV) #02	03:30:00.0000	03:45:00.0000	00:15:00.0000	0,3333-0,4167Hz/5	21.79	59.92
CTR	1	6	User µV Input 2 (µV) #02	00:00:00.0000	00:15:00.0000	00:15:00.0000	0,3333-0,4167Hz/5	21.606	14.18
CTR	1	6	User µV Input 2 (µV) #02	00:15:00.0000	00:30:00.0000	00:15:00.0000	0,3333-0,4167Hz/5	23.621	15.68
CTR	1	6	User µV Input 2 (µV) #02	00:30:00.0000	00:45:00.0000	00:15:00.0000	0,3333-0,4167Hz/5	22.156	45.33
CTR	1	6	User µV Input 2 (µV) #02	00:45:00.0000	01:00:00.0000	00:15:00.0000	0,3333-0,4167Hz/5	21.79	22.41
CTR	1	6	User µV Input 2 (µV) #02	01:00:00.0000	01:15:00.0000	00:15:00.0000	0,3333-0,4167Hz/5	20.691	30.38
CTR	1	6	User µV Input 2 (µV) #02	01:15:00.0000	01:30:00.0000	00:15:00.0000	0,3333-0,4167Hz/5	23.071	51.62
CTR	1	6	User µV Input 2 (µV) #02	01:30:00.0000	01:45:00.0000	00:15:00.0000	0,3333-0,4167Hz/5	20.691	26.5
CTR	1	6	User µV Input 2 (µV) #02	01:45:00.0000	02:00:00.0000	00:15:00.0000	0,3333-0,4167Hz/5	23.438	13.76
CTR	1	6	User µV Input 2 (µV) #02	02:00:00.0000	02:15:00.0000	00:15:00.0000	0,3333-0,4167Hz/5	24.719	10.99
CTR	1	6	User µV Input 2 (µV) #02	02:15:00.0000	02:30:00.0000	00:15:00.0000	0,3333-0,4167Hz/5	21.423	20.07
CTR	1	6	User µV Input 2 (µV) #02	02:30:00.0000	02:45:00.0000	00:15:00.0000	0,3333-0,4167Hz/5	19.958	35.31
CTR	1	6	User µV Input 2 (µV) #02	02:45:00.0000	03:00:00.0000	00:15:00.0000	0,3333-0,4167Hz/5	22.156	25.11
CTR	1	6	User µV Input 2 (µV) #02	03:00:00.0000	03:15:00.0000	00:15:00.0000	0,3333-0,4167Hz/5	22.339	17.42
CTR	1	6	User µV Input 2 (µV) #02	03:15:00.0000	03:30:00.0000	00:15:00.0000	0,3333-0,4167Hz/5	19.958	24.78
CTR	1	6	User µV Input 2 (µV) #02	03:30:00.0000	03:45:00.0000	00:15:00.0000	0,3333-0,4167Hz/5	22.156	14.11
CTR	2	6	User µV Input 2 (µV) #02	00:00:00.0000	00:15:00.0000	00:15:00.0000	0,3333-0,4167Hz/5	22.888	4889.34
CTR	2	6	User µV Input 2 (µV) #02	00:15:00.0000	00:30:00.0000	00:15:00.0000	0,3333-0,4167Hz/5	22.705	4961.48
CTR	2	6	User µV Input 2 (µV) #02	00:30:00.0000	00:45:00.0000	00:15:00.0000	0,3333-0,4167Hz/5	21.79	30.5
CTR	2	6	User µV Input 2 (µV) #02	00:45:00.0000	01:00:00.0000	00:15:00.0000	0,3333-0,4167Hz/5	22.156	20.29
CTR	2	6	User µV Input 2 (µV) #02	01:00:00.0000	01:15:00.0000	00:15:00.0000	0,3333-0,4167Hz/5	23.071	12.36
CTR	2	6	User µV Input 2 (µV) #02	01:15:00.0000	01:30:00.0000	00:15:00.0000	0,3333-0,4167Hz/5	22.339	17.79
CTR	2	6	User µV Input 2 (µV) #02	01:30:00.0000	01:45:00.0000	00:15:00.0000	0,3333-0,4167Hz/5	22.156	26.37
CTR	2	6	User µV Input 2 (µV) #02	01:45:00.0000	02:00:00.0000	00:15:00.0000	0,3333-0,4167Hz/5	22.888	23.74
CTR	2	6	User µV Input 2 (µV) #02	02:00:00.0000	02:15:00.0000	00:15:00.0000	0,3333-0,4167Hz/5	21.423	17.61
CTR	2	6	User µV Input 2 (µV) #02	02:15:00.0000	02:30:00.0000	00:15:00.0000	0,3333-0,4167Hz/5	22.339	18.99
CTR	2	6	User µV Input 2 (µV) #02	02:30:00.0000	02:45:00.0000	00:15:00.0000	0,3333-0,4167Hz/5	23.987	16.15
CTR	2	6	User µV Input 2 (µV) #02	02:45:00.0000	03:00:00.0000	00:15:00.0000	0,3333-0,4167Hz/5	22.888	16.95
CTR	2	6	User µV Input 2 (µV) #02	03:00:00.0000	03:15:00.0000	00:15:00.0000	0,3333-0,4167Hz/5	22.522	15.84
CTR	2	6	User µV Input 2 (µV) #02	03:15:00.0000	03:30:00.0000	00:15:00.0000	0,3333-0,4167Hz/5	20.874	19.5
CTR	2	6	User µV Input 2 (µV) #02	03:30:00.0000	03:45:00.0000	00:15:00.0000	0,3333-0,4167Hz/5	22.522	19.65
CTR	1	7	User µV Input 2 (µV) #02	00:00:00.0000	00:15:00.0000	00:15:00.0000	0,3333-0,4167Hz/5	20.691	11.63
CTR	1	7	User µV Input 2 (µV) #02	00:15:00.0000	00:30:00.0000	00:15:00.0000	0,3333-0,4167Hz/5	23.071	16.74
CTR	1	7	User µV Input 2 (µV) #02	00:30:00.0000	00:45:00.0000	00:15:00.0000	0,3333-0,4167Hz/5	23.438	16.34
CTR	1	7	User µV Input 2 (µV) #02	00:45:00.0000	01:00:00.0000	00:15:00.0000	0,3333-0,4167Hz/5	21.973	21.7
CTR	1	7	User µV Input 2 (µV) #02	01:00:00.0000	01:15:00.0000	00:15:00.0000	0,3333-0,4167Hz/5	22.156	53.83
CTR	1	7	User µV Input 2 (µV) #02	01:15:00.0000	01:30:00.0000	00:15:00.0000	0,3333-0,4167Hz/5	21.423	21.52
CTR	1	7	User µV Input 2 (µV) #02	01:30:00.0000	01:45:00.0000	00:15:00.0000	0,3333-0,4167Hz/5	21.79	14.24
CTR	1	7	User µV Input 2 (µV) #02	01:45:00.0000	02:00:00.0000	00:15:00.0000	0,3333-0,4167Hz/5	21.057	8.63
CTR	1	7	User µV Input 2 (µV) #02	02:00:00.0000	02:15:00.0000	00:15:00.0000	0,3333-0,4167Hz/5	23.804	4.79
CTR	1	7	User µV Input 2 (µV) #02	02:15:00.0000	02:30:00.0000	00:15:00.0000	0,3333-0,4167Hz/5	21.973	13.66
CTR	1	7	User µV Input 2 (µV) #02	02:30:00.0000	02:45:00.0000	00:15:00.0000	0,3333-0,4167Hz/5	20.508	12.21
CTR	1	7	User µV Input 2 (µV) #02	02:45:00.0000	03:00:00.0000	00:15:00.0000	0,3333-0,4167Hz/5	21.973	49.98
CTR	1	7	User µV Input 2 (µV) #02	03:00:00.0000	03:15:00.0000	00:15:00.0000	0,3333-0,4167Hz/5	22.339	24.11
CTR	1	7	User µV Input 2 (µV) #02	03:15:00.0000	03:30:00.0000	00:15:00.0000	0,3333-0,4167Hz/5	21.24	34.26
CTR	1	7	User µV Input 2 (µV) #02	03:30:00.0000	03:45:00.0000	00:15:00.0000	0,3333-0,4167Hz/5	21.606	38.59
CTR	2	7	User µV Input 2 (µV) #02	00:00:00.0000	00:15:00.0000	00:15:00.0000	0,3333-0,4167Hz/5	21.973	28.09
CTR	2	7	User µV Input 2 (µV) #02	00:15:00.0000	00:30:00.0000	00:15:00.0000	0,3333-0,4167Hz/5	23.987	17.58
CTR	2	7	User µV Input 2 (µV) #02	00:30:00.0000	00:45:00.0000	00:15:00.0000	0,3333-0,4167Hz/5	23.804	10.82
CTR	2	7	User µV Input 2 (µV) #02	00:45:00.0000	01:00:00.0000	00:15:00.0000	0,3333-0,4167Hz/5	20.691	30.63
CTR	2	7	User µV Input 2 (µV) #02	01:00:00.0000	01:15:00.0000	00:15:00.0000	0,3333-0,4167Hz/5	19.775	10.16
CTR	2	7	User µV Input 2 (µV) #02	01:15:00.0000	01:30:00.0000	00:15:00.0000	0,3333-0,4167Hz/5	20.874	8.6
CTR	2	7	User µV Input 2 (µV) #02	01:30:00.0000	01:45:00.0000	00:15:00.0000	0,3333-0,4167Hz/5	21.423	2989.67
CTR	2	7	User µV Input 2 (µV) #02	01:45:00.0000	02:00:00.0000	00:15:00.0000	0,3333-0,4167Hz/5	21.057	3438.09
CTR	2	7	User µV Input 2 (µV) #02	02:00:00.0000	02:15:00.0000	00:15:00.0000	0,3333-0,4167Hz/5	20.508	4704.35
CTR	2	7	User µV Input 2 (µV) #02	02:15:00.0000	02:30:00.0000	00:15:00.0000	0,3333-0,4167Hz/5	21.606	6855.28
CTR	2	7	User µV Input 2 (µV) #02	02:30:00.0000	02:45:00.0000	00:15:00.0000	0,3333-0,4167Hz/5	21.24	2845.17
CTR	2	7	User µV Input 2 (µV) #02	02:45:00.0000	03:00:00.0000	00:15:00.0000	0,3333-0,4167Hz/5	21.423	9122.54
CTR	2	7	User µV Input 2 (µV) #02	03:00:00.0000	03:15:00.0000	00:15:00.0000	0,3333-0,4167Hz/5	20.874	2.18
CTR	2	7	User µV Input 2 (µV) #02	03:15:00.0000	03:30:00.0000	00:15:00.0000	0,3333-0,4167Hz/5	22.339	50085.4
CTR	2	7	User µV Input 2 (µV) #02	03:30:00.0000	03:45:00.0000	00:15:00.0000	0,3333-0,4167Hz/5	20.325	35064.1
CTR	1	8	User µV Input 2 (µV) #02	00:00:00.0000	00:15:00.0000	00:15:00.0000	0,3333-0,4167Hz/5	22.522	31.92
CTR	1	8	User µV Input 2 (µV) #02	00:15:00.0000	00:30:00.0000	00:15:00.0000	0,3333-0,4167Hz/5	23.254	38.94
CTR	1	8	User µV Input 2 (µV) #02	00:30:00.0000	00:45:00.0000	00:15:00.0000	0,3333-0,4167Hz/5	21.79	123.1
CTR	1	8	User µV Input 2 (µV) #02	00:45:00.0000	01:00:00.0000	00:15:00.0000	0,3333-0,4167Hz/5	21.606	24.58
CTR	1	8	User µV Input 2 (µV) #02	01:00:00.0000	01:15:00.0000	00:15:00.0000	0,3333-0,4167Hz/5	20.142	29.79
CTR	1	8	User µV Input 2 (µV) #02	01:15:00.0000	01:30:00.0000	00:15:00.0000	0,3333-0,4167Hz/5	20.691	34.82
CTR	1	8	User µV Input 2 (µV) #02	01:30:00.0000	01:45:00.0000	00:15:00.0000	0,3333-0,4167Hz/5	22.705	83.47
CTR	1	8	User µV Input 2 (µV) #02	01:45:00.0000	02:00:00.0000	00:15:00.0000	0,3333-0,4167Hz/5	21.973	58.68
CTR	1	8	User µV Input 2 (µV) #02	02:00:00.0000	02:15:00.0000	00:15:00.0000	0,3333-0,4167Hz/5	21.973	27.97
CTR	1	8	User µV Input 2 (µV) #02	02:15:00.0000	02:30:00.0000	00:15:00.0000	0,3333-0,4167Hz/5	21.606	100.54
CTR	1	8	User µV Input 2 (µV) #02	02:30:00.0000	02:45:00.0000	00:15:00.0000	0,3333-0,4167Hz/5	21.79	100.4
CTR	1	8	User µV Input 2 (µV) #02	02:45:00.0000	03:00:00.0000	00:15:00.0000	0,3333-0,4167Hz/5	20.691	32.01
CTR	1	8	User µV Input 2 (µV) #02	03:00:00.0000	03:15:00.0000	00:15:00.0000	0,3333-0,4167Hz/5	21.606	31.11
CTR	1	8	User µV Input 2 (µV) #02	03:15:00.0000	03:30:00.0000	00:15:00.0000	0,3333-0,4167Hz/5	23.987	176.32
CTR	1	8	User µV Input 2 (µV) #02	03:30:00.0000	03:45:00.0000	00:15:00.0000	0,3333-0,4167Hz/5	21.24	92.67
CTR	2	8	User µV Input 2 (µV) #02	00:00:00.0000	00:15:00.0000	00:15:00.0000	0,3333-0,4167Hz/5	21.606	13991.4
CTR	2	8	User µV Input 2 (µV) #02	00:15:00.0000	00:30:00.0000	00:15:00.0000	0,3333-0,4167Hz/5	23.071	2974.56
CTR	2	8	User µV Input 2 (µV) #02	00:30:00.0000	00:45:00.0000	00:15:00.0000	0,3333-0,4167Hz/5	21.973	56451.4
CTR	2	8	User µV Input 2 (µV) #02	00:45:00.0000	01:00:00.0000	00:15:00.0000	0,3333-0,4167Hz/5	21.423	56163.6
CTR	2	8	User µV Input 2 (µV) #02	01:00:00.0000	01:15:00.0000	00:15:00.0000	0,3333-0,4167Hz/5	21.057	1022.69
CTR	2	8	User µV Input 2 (µV) #02	01:15:00.0000	01:30:00.0000	00:15:00.0000	0,3333-0,4167Hz/5	22.339	0.27
CTR	2	8	User µV Input 2 (µV) #02	01:30:00.0000	01:45:00.0000	00:15:00.0000	0,3333-0,4167Hz/5	21.606	135.07
CTR	2	8	User µV Input 2 (µV) #02	01:45:00.0000	02:00:00.0000	00:15:00.0000	0,3333-0,4167Hz/5	24.17	13255.2
CTR	2	8	User µV Input 2 (µV) #02	02:00:00.0000	02:15:00.0000	00:15:00.0000	0,3333-0,4167Hz/5	21.606	3349.81
CTR	2	8	User µV Input 2 (µV) #02	02:15:00.0000	02:30:00.0000	00:15:00.0000	0,3333-0,4167Hz/5	23.987	53987.8
CTR	2	8	User µV Input 2 (µV) #02	02:30:00.0000	02:45:00.0000	00:15:00.0000	0,3333-0,4167Hz/5	22.156	4340.23
CTR	2	8	User µV Input 2 (µV) #02	02:45:00.0000	03:00:00.0000	00:15:00.0000	0,3333-0,4167Hz/5	23.987	28559.8
CTR	2	8	User µV Input 2 (µV) #02	03:00:00.0000	03:15:00.0000	00:15:00.0000	0,3333-0,4167Hz/5	20.508	1840.64
CTR	2	8	User µV Input 2 (µV) #02	03:15:00.0000	03:30:00.0000	00:15:00.0000	0,3333-0,4167Hz/5	22.888	26670.7
CTR	2	8	User µV Input 2 (µV) #02	03:30:00.0000	03:45:00.0000	00:15:00.0000	0,3333-0,4167Hz/5	24.17	20990
CTR	1	9	User µV Input 2 (µV) #02	00:00:00.0000	00:15:00.0000	00:15:00.0000	0,3333-0,4167Hz/5	21.423	75.71
CTR	1	9	User µV Input 2 (µV) #02	00:15:00.0000	00:30:00.0000	00:15:00.0000	0,3333-0,4167Hz/5	22.522	30.35
CTR	1	9	User µV Input 2 (µV) #02	00:30:00.0000	00:45:00.0000	00:15:00.0000	0,3333-0,4167Hz/5	23.438	8.54
CTR	1	9	User µV Input 2 (µV) #02	00:45:00.0000	01:00:00.0000	00:15:00.0000	0,3333-0,4167Hz/5	20.691	7.95
CTR	1	9	User µV Input 2 (µV) #02	01:00:00.0000	01:15:00.0000	00:15:00.0000	0,3333-0,4167Hz/5	21.24	13.53
CTR	1	9	User µV Input 2 (µV) #02	01:15:00.0000	01:30:00.0000	00:15:00.0000	0,3333-0,4167Hz/5	22.522	9.52
CTR	1	9	User µV Input 2 (µV) #02	01:30:00.0000	01:45:00.0000	00:15:00.0000	0,3333-0,4167Hz/5	22.156	22.06
CTR	1	9	User µV Input 2 (µV) #02	01:45:00.0000	02:00:00.0000	00:15:00.0000	0,3333-0,4167Hz/5	21.606	18.43
CTR	1	9	User µV Input 2 (µV) #02	02:00:00.0000	02:15:00.0000	00:15:00.0000	0,3333-0,4167Hz/5	20.508	16.49
CTR	1	9	User µV Input 2 (µV) #02	02:15:00.0000	02:30:00.0000	00:15:00.0000	0,3333-0,4167Hz/5	23.254	14.77
CTR	1	9	User µV Input 2 (µV) #02	02:30:00.0000	02:45:00.0000	00:15:00.0000	0,3333-0,4167Hz/5	20.691	15.29
CTR	1	9	User µV Input 2 (µV) #02	02:45:00.0000	03:00:00.0000	00:15:00.0000	0,3333-0,4167Hz/5	22.339	25.76
CTR	1	9	User µV Input 2 (µV) #02	03:00:00.0000	03:15:00.0000	00:15:00.0000	0,3333-0,4167Hz/5	21.79	14.7
CTR	1	9	User µV Input 2 (µV) #02	03:15:00.0000	03:30:00.0000	00:15:00.0000	0,3333-0,4167Hz/5	22.339	12.94
CTR	1	9	User µV Input 2 (µV) #02	03:30:00.0000	03:45:00.0000	00:15:00.0000	0,3333-0,4167Hz/5	23.254	15.73
CTR	2	9	User µV Input 2 (µV) #02	00:00:00.0000	00:15:00.0000	00:15:00.0000	0,3333-0,4167Hz/5	20.874	56.14
CTR	2	9	User µV Input 2 (µV) #02	00:15:00.0000	00:30:00.0000	00:15:00.0000	0,3333-0,4167Hz/5	24.536	99.95
CTR	2	9	User µV Input 2 (µV) #02	00:30:00.0000	00:45:00.0000	00:15:00.0000	0,3333-0,4167Hz/5	21.973	207.79
CTR	2	9	User µV Input 2 (µV) #02	00:45:00.0000	01:00:00.0000	00:15:00.0000	0,3333-0,4167Hz/5	22.156	4484.26
CTR	2	9	User µV Input 2 (µV) #02	01:00:00.0000	01:15:00.0000	00:15:00.0000	0,3333-0,4167Hz/5	24.536	1000.15
CTR	2	9	User µV Input 2 (µV) #02	01:15:00.0000	01:30:00.0000	00:15:00.0000	0,3333-0,4167Hz/5	21.973	100.72
CTR	2	9	User µV Input 2 (µV) #02	01:30:00.0000	01:45:00.0000	00:15:00.0000	0,3333-0,4167Hz/5	21.24	332.66
CTR	2	9	User µV Input 2 (µV) #02	01:45:00.0000	02:00:00.0000	00:15:00.0000	0,3333-0,4167Hz/5	23.438	128.18
CTR	2	9	User µV Input 2 (µV) #02	02:00:00.0000	02:15:00.0000	00:15:00.0000	0,3333-0,4167Hz/5	21.24	158.69
CTR	2	9	User µV Input 2 (µV) #02	02:15:00.0000	02:30:00.0000	00:15:00.0000	0,3333-0,4167Hz/5	21.973	127.9
CTR	2	9	User µV Input 2 (µV) #02	02:30:00.0000	02:45:00.0000	00:15:00.0000	0,3333-0,4167Hz/5	23.621	70.2
CTR	2	9	User µV Input 2 (µV) #02	02:45:00.0000	03:00:00.0000	00:15:00.0000	0,3333-0,4167Hz/5	22.156	32.89
CTR	2	9	User µV Input 2 (µV) #02	03:00:00.0000	03:15:00.0000	00:15:00.0000	0,3333-0,4167Hz/5	22.339	94.7
CTR	2	9	User µV Input 2 (µV) #02	03:15:00.0000	03:30:00.0000	00:15:00.0000	0,3333-0,4167Hz/5	21.423	88.35
CTR	2	9	User µV Input 2 (µV) #02	03:30:00.0000	03:45:00.0000	00:15:00.0000	0,3333-0,4167Hz/5	21.423	62.62
EXP	1	1	User µV Input 2 (µV) #02	00:00:00.0000	00:15:00.0000	00:15:00.0000	0,3333-0,4167Hz/5	22.888	75.79
EXP	1	1	User µV Input 2 (µV) #02	00:15:00.0000	00:30:00.0000	00:15:00.0000	0,3333-0,4167Hz/5	19.958	38.95
EXP	1	1	User µV Input 2 (µV) #02	00:30:00.0000	00:45:00.0000	00:15:00.0000	0,3333-0,4167Hz/5	22.339	76.29
EXP	1	1	User µV Input 2 (µV) #02	00:45:00.0000	01:00:00.0000	00:15:00.0000	0,3333-0,4167Hz/5	22.888	442.87
EXP	1	1	User µV Input 2 (µV) #02	01:00:00.0000	01:15:00.0000	00:15:00.0000	0,3333-0,4167Hz/5	23.071	547.21
EXP	1	1	User µV Input 2 (µV) #02	01:15:00.0000	01:30:00.0000	00:15:00.0000	0,3333-0,4167Hz/5	23.438	265.65
EXP	1	1	User µV Input 2 (µV) #02	01:30:00.0000	01:45:00.0000	00:15:00.0000	0,3333-0,4167Hz/5	22.339	136.22
EXP	1	1	User µV Input 2 (µV) #02	01:45:00.0000	02:00:00.0000	00:15:00.0000	0,3333-0,4167Hz/5	21.606	309.95
EXP	1	1	User µV Input 2 (µV) #02	02:00:00.0000	02:15:00.0000	00:15:00.0000	0,3333-0,4167Hz/5	22.156	175.6
EXP	1	1	User µV Input 2 (µV) #02	02:15:00.0000	02:30:00.0000	00:15:00.0000	0,3333-0,4167Hz/5	23.804	150.11
EXP	1	1	User µV Input 2 (µV) #02	02:30:00.0000	02:45:00.0000	00:15:00.0000	0,3333-0,4167Hz/5	23.804	115.25
EXP	1	1	User µV Input 2 (µV) #02	02:45:00.0000	03:00:00.0000	00:15:00.0000	0,3333-0,4167Hz/5	23.987	210.35
EXP	1	1	User µV Input 2 (µV) #02	03:00:00.0000	03:15:00.0000	00:15:00.0000	0,3333-0,4167Hz/5	22.339	122.09
EXP	1	1	User µV Input 2 (µV) #02	03:15:00.0000	03:30:00.0000	00:15:00.0000	0,3333-0,4167Hz/5	21.606	23.89
EXP	1	1	User µV Input 2 (µV) #02	03:30:00.0000	03:45:00.0000	00:15:00.0000	0,3333-0,4167Hz/5	22.339	47.04
EXP	1	1	User µV Input 2 (µV) #02	00:00:00.0000	00:15:00.0000	00:15:00.0000	0,3333-0,4167Hz/5	23.071	22.73
EXP	2	1	User µV Input 2 (µV) #02	00:15:00.0000	00:30:00.0000	00:15:00.0000	0,3333-0,4167Hz/5	22.156	18.31
EXP	2	1	User µV Input 2 (µV) #02	00:30:00.0000	00:45:00.0000	00:15:00.0000	0,3333-0,4167Hz/5	23.804	882.19
EXP	2	1	User µV Input 2 (µV) #02	00:45:00.0000	01:00:00.0000	00:15:00.0000	0,3333-0,4167Hz/5	22.156	27.11
EXP	2	1	User µV Input 2 (µV) #02	01:00:00.0000	01:15:00.0000	00:15:00.0000	0,3333-0,4167Hz/5	23.254	11.75
EXP	2	1	User µV Input 2 (µV) #02	01:15:00.0000	01:30:00.0000	00:15:00.0000	0,3333-0,4167Hz/5	22.156	222.31
EXP	2	1	User µV Input 2 (µV) #02	01:30:00.0000	01:45:00.0000	00:15:00.0000	0,3333-0,4167Hz/5	21.423	25.88
EXP	2	1	User µV Input 2 (µV) #02	01:45:00.0000	02:00:00.0000	00:15:00.0000	0,3333-0,4167Hz/5	22.888	11.18
EXP	2	1	User µV Input 2 (µV) #02	02:00:00.0000	02:15:00.0000	00:15:00.0000	0,3333-0,4167Hz/5	23.438	13.07
EXP	2	1	User µV Input 2 (µV) #02	02:15:00.0000	02:30:00.0000	00:15:00.0000	0,3333-0,4167Hz/5	20.874	14.55
EXP	2	1	User µV Input 2 (µV) #02	02:30:00.0000	02:45:00.0000	00:15:00.0000	0,3333-0,4167Hz/5	22.339	11.24
EXP	2	1	User µV Input 2 (µV) #02	02:45:00.0000	03:00:00.0000	00:15:00.0000	0,3333-0,4167Hz/5	22.522	151.62
EXP	2	1	User µV Input 2 (µV) #02	03:00:00.0000	03:15:00.0000	00:15:00.0000	0,3333-0,4167Hz/5	20.874	84464.9
EXP	2	1	User µV Input 2 (µV) #02	03:15:00.0000	03:30:00.0000	00:15:00.0000	0,3333-0,4167Hz/5	22.156	1739.9
EXP	2	1	User µV Input 2 (µV) #02	03:30:00.0000	03:45:00.0000	00:15:00.0000	0,3333-0,4167Hz/5	23.621	10677
EXP	1	2	User µV Input 2 (µV) #02	00:00:00.0000	00:15:00.0000	00:15:00.0000	0,3333-0,4167Hz/5	21.24	23.79
EXP	1	2	User µV Input 2 (µV) #02	00:15:00.0000	00:30:00.0000	00:15:00.0000	0,3333-0,4167Hz/5	23.987	19.34
EXP	1	2	User µV Input 2 (µV) #02	00:30:00.0000	00:45:00.0000	00:15:00.0000	0,3333-0,4167Hz/5	23.071	39.41
EXP	1	2	User µV Input 2 (µV) #02	00:45:00.0000	01:00:00.0000	00:15:00.0000	0,3333-0,4167Hz/5	23.621	70.9
EXP	1	2	User µV Input 2 (µV) #02	01:00:00.0000	01:15:00.0000	00:15:00.0000	0,3333-0,4167Hz/5	21.79	149
EXP	1	2	User µV Input 2 (µV) #02	01:15:00.0000	01:30:00.0000	00:15:00.0000	0,3333-0,4167Hz/5	23.438	21.37
EXP	1	2	User µV Input 2 (µV) #02	01:30:00.0000	01:45:00.0000	00:15:00.0000	0,3333-0,4167Hz/5	22.339	93.39
EXP	1	2	User µV Input 2 (µV) #02	01:45:00.0000	02:00:00.0000	00:15:00.0000	0,3333-0,4167Hz/5	22.888	41.88
EXP	1	2	User µV Input 2 (µV) #02	02:00:00.0000	02:15:00.0000	00:15:00.0000	0,3333-0,4167Hz/5	22.888	107.82
EXP	1	2	User µV Input 2 (µV) #02	02:15:00.0000	02:30:00.0000	00:15:00.0000	0,3333-0,4167Hz/5	22.156	84.22
EXP	1	2	User µV Input 2 (µV) #02	02:30:00.0000	02:45:00.0000	00:15:00.0000	0,3333-0,4167Hz/5	23.438	80.2
EXP	1	2	User µV Input 2 (µV) #02	02:45:00.0000	03:00:00.0000	00:15:00.0000	0,3333-0,4167Hz/5	19.958	54.6
EXP	1	2	User µV Input 2 (µV) #02	03:00:00.0000	03:15:00.0000	00:15:00.0000	0,3333-0,4167Hz/5	20.142	73.21
EXP	1	2	User µV Input 2 (µV) #02	03:15:00.0000	03:30:00.0000	00:15:00.0000	0,3333-0,4167Hz/5	24.17	17.77
EXP	1	2	User µV Input 2 (µV) #02	03:30:00.0000	03:45:00.0000	00:15:00.0000	0,3333-0,4167Hz/5	22.705	36.97
EXP	2	2	User µV Input 2 (µV) #02	00:00:00.0000	00:15:00.0000	00:15:00.0000	0,3333-0,4167Hz/5	22.339	350.18
EXP	2	2	User µV Input 2 (µV) #02	00:15:00.0000	00:30:00.0000	00:15:00.0000	0,3333-0,4167Hz/5	24.353	62.88
EXP	2	2	User µV Input 2 (µV) #02	00:30:00.0000	00:45:00.0000	00:15:00.0000	0,3333-0,4167Hz/5	22.156	128.86
EXP	2	2	User µV Input 2 (µV) #02	00:45:00.0000	01:00:00.0000	00:15:00.0000	0,3333-0,4167Hz/5	21.24	647.64
EXP	2	2	User µV Input 2 (µV) #02	01:00:00.0000	01:15:00.0000	00:15:00.0000	0,3333-0,4167Hz/5	23.071	914.48
EXP	2	2	User µV Input 2 (µV) #02	01:15:00.0000	01:30:00.0000	00:15:00.0000	0,3333-0,4167Hz/5	21.24	50744
EXP	2	2	User µV Input 2 (µV) #02	01:30:00.0000	01:45:00.0000	00:15:00.0000	0,3333-0,4167Hz/5	21.606	76246.8
EXP	2	2	User µV Input 2 (µV) #02	01:45:00.0000	02:00:00.0000	00:15:00.0000	0,3333-0,4167Hz/5	23.438	78.27
EXP	2	2	User µV Input 2 (µV) #02	02:00:00.0000	02:15:00.0000	00:15:00.0000	0,3333-0,4167Hz/5	20.874	2120.16
EXP	2	2	User µV Input 2 (µV) #02	02:15:00.0000	02:30:00.0000	00:15:00.0000	0,3333-0,4167Hz/5	24.902	94.49
EXP	2	2	User µV Input 2 (µV) #02	02:30:00.0000	02:45:00.0000	00:15:00.0000	0,3333-0,4167Hz/5	21.79	62.17
EXP	2	2	User µV Input 2 (µV) #02	02:45:00.0000	03:00:00.0000	00:15:00.0000	0,3333-0,4167Hz/5	21.24	49.04
EXP	2	2	User µV Input 2 (µV) #02	03:00:00.0000	03:15:00.0000	00:15:00.0000	0,3333-0,4167Hz/5	21.606	29.2
EXP	2	2	User µV Input 2 (µV) #02	03:15:00.0000	03:30:00.0000	00:15:00.0000	0,3333-0,4167Hz/5	22.156	204.89
EXP	2	2	User µV Input 2 (µV) #02	03:30:00.0000	03:45:00.0000	00:15:00.0000	0,3333-0,4167Hz/5	22.705	881.5
EXP	1	3	User µV Input 2 (µV) #02	00:00:00.0000	00:15:00.0000	00:15:00.0000	0,3333-0,4167Hz/5	22.156	120.63
EXP	1	3	User µV Input 2 (µV) #02	00:15:00.0000	00:30:00.0000	00:15:00.0000	0,3333-0,4167Hz/5	20.691	61.86
EXP	1	3	User µV Input 2 (µV) #02	00:30:00.0000	00:45:00.0000	00:15:00.0000	0,3333-0,4167Hz/5	23.438	122.53
EXP	1	3	User µV Input 2 (µV) #02	00:45:00.0000	01:00:00.0000	00:15:00.0000	0,3333-0,4167Hz/5	22.705	509.66
EXP	1	3	User µV Input 2 (µV) #02	01:00:00.0000	01:15:00.0000	00:15:00.0000	0,3333-0,4167Hz/5	23.071	82.62
EXP	1	3	User µV Input 2 (µV) #02	01:15:00.0000	01:30:00.0000	00:15:00.0000	0,3333-0,4167Hz/5	22.522	79.24
EXP	1	3	User µV Input 2 (µV) #02	01:30:00.0000	01:45:00.0000	00:15:00.0000	0,3333-0,4167Hz/5	21.423	113.54
EXP	1	3	User µV Input 2 (µV) #02	01:45:00.0000	02:00:00.0000	00:15:00.0000	0,3333-0,4167Hz/5	22.705	58.29
EXP	1	3	User µV Input 2 (µV) #02	02:00:00.0000	02:15:00.0000	00:15:00.0000	0,3333-0,4167Hz/5	24.353	92.23
EXP	1	3	User µV Input 2 (µV) #02	02:15:00.0000	02:30:00.0000	00:15:00.0000	0,3333-0,4167Hz/5	21.606	353.11
EXP	1	3	User µV Input 2 (µV) #02	02:30:00.0000	02:45:00.0000	00:15:00.0000	0,3333-0,4167Hz/5	20.508	147.44
EXP	1	3	User µV Input 2 (µV) #02	02:45:00.0000	03:00:00.0000	00:15:00.0000	0,3333-0,4167Hz/5	22.522	116.69
EXP	1	3	User µV Input 2 (µV) #02	03:00:00.0000	03:15:00.0000	00:15:00.0000	0,3333-0,4167Hz/5	21.973	52
EXP	1	3	User µV Input 2 (µV) #02	03:15:00.0000	03:30:00.0000	00:15:00.0000	0,3333-0,4167Hz/5	22.522	43.07
EXP	1	3	User µV Input 2 (µV) #02	03:30:00.0000	03:45:00.0000	00:15:00.0000	0,3333-0,4167Hz/5	21.057	43.15
EXP	2	3	User µV Input 2 (µV) #02	00:00:00.0000	00:15:00.0000	00:15:00.0000	0,3333-0,4167Hz/5	22.156	120.63
EXP	2	3	User µV Input 2 (µV) #02	00:15:00.0000	00:30:00.0000	00:15:00.0000	0,3333-0,4167Hz/5	20.691	61.86
EXP	2	3	User µV Input 2 (µV) #02	00:30:00.0000	00:45:00.0000	00:15:00.0000	0,3333-0,4167Hz/5	23.438	122.53
EXP	2	3	User µV Input 2 (µV) #02	00:45:00.0000	01:00:00.0000	00:15:00.0000	0,3333-0,4167Hz/5	22.705	509.66
EXP	2	3	User µV Input 2 (µV) #02	01:00:00.0000	01:15:00.0000	00:15:00.0000	0,3333-0,4167Hz/5	23.071	82.62
EXP	2	3	User µV Input 2 (µV) #02	01:15:00.0000	01:30:00.0000	00:15:00.0000	0,3333-0,4167Hz/5	22.522	79.24
EXP	2	3	User µV Input 2 (µV) #02	01:30:00.0000	01:45:00.0000	00:15:00.0000	0,3333-0,4167Hz/5	21.423	113.54
EXP	2	3	User µV Input 2 (µV) #02	01:45:00.0000	02:00:00.0000	00:15:00.0000	0,3333-0,4167Hz/5	22.705	58.29
EXP	2	3	User µV Input 2 (µV) #02	02:00:00.0000	02:15:00.0000	00:15:00.0000	0,3333-0,4167Hz/5	24.353	92.23
EXP	2	3	User µV Input 2 (µV) #02	02:15:00.0000	02:30:00.0000	00:15:00.0000	0,3333-0,4167Hz/5	21.606	353.11
EXP	2	3	User µV Input 2 (µV) #02	02:30:00.0000	02:45:00.0000	00:15:00.0000	0,3333-0,4167Hz/5	20.508	147.44
EXP	2	3	User µV Input 2 (µV) #02	02:45:00.0000	03:00:00.0000	00:15:00.0000	0,3333-0,4167Hz/5	22.522	116.69
EXP	2	3	User µV Input 2 (µV) #02	03:00:00.0000	03:15:00.0000	00:15:00.0000	0,3333-0,4167Hz/5	21.973	52
EXP	2	3	User µV Input 2 (µV) #02	03:15:00.0000	03:30:00.0000	00:15:00.0000	0,3333-0,4167Hz/5	22.522	43.07
EXP	2	3	User µV Input 2 (µV) #02	03:30:00.0000	03:45:00.0000	00:15:00.0000	0,3333-0,4167Hz/5	21.057	43.15
EXP	1	4	User µV Input 2 (µV) #02	00:00:00.0000	00:15:00.0000	00:15:00.0000	0,3333-0,4167Hz/5	22.156	32.99
EXP	1	4	User µV Input 2 (µV) #02	00:15:00.0000	00:30:00.0000	00:15:00.0000	0,3333-0,4167Hz/5	21.423	23.07
EXP	1	4	User µV Input 2 (µV) #02	00:30:00.0000	00:45:00.0000	00:15:00.0000	0,3333-0,4167Hz/5	23.254	17.49
EXP	1	4	User µV Input 2 (µV) #02	00:45:00.0000	01:00:00.0000	00:15:00.0000	0,3333-0,4167Hz/5	21.24	23.53
EXP	1	4	User µV Input 2 (µV) #02	01:00:00.0000	01:15:00.0000	00:15:00.0000	0,3333-0,4167Hz/5	22.339	30.25
EXP	1	4	User µV Input 2 (µV) #02	01:15:00.0000	01:30:00.0000	00:15:00.0000	0,3333-0,4167Hz/5	21.606	20.4
EXP	1	4	User µV Input 2 (µV) #02	01:30:00.0000	01:45:00.0000	00:15:00.0000	0,3333-0,4167Hz/5	22.888	24.05
EXP	1	4	User µV Input 2 (µV) #02	01:45:00.0000	02:00:00.0000	00:15:00.0000	0,3333-0,4167Hz/5	21.24	32.04
EXP	1	4	User µV Input 2 (µV) #02	02:00:00.0000	02:15:00.0000	00:15:00.0000	0,3333-0,4167Hz/5	22.339	26.86
EXP	1	4	User µV Input 2 (µV) #02	02:15:00.0000	02:30:00.0000	00:15:00.0000	0,3333-0,4167Hz/5	22.705	30.14
EXP	1	4	User µV Input 2 (µV) #02	02:30:00.0000	02:45:00.0000	00:15:00.0000	0,3333-0,4167Hz/5	20.874	30.81
EXP	1	4	User µV Input 2 (µV) #02	02:45:00.0000	03:00:00.0000	00:15:00.0000	0,3333-0,4167Hz/5	19.958	29.8
EXP	1	4	User µV Input 2 (µV) #02	03:00:00.0000	03:15:00.0000	00:15:00.0000	0,3333-0,4167Hz/5	22.522	20.49
EXP	1	4	User µV Input 2 (µV) #02	03:15:00.0000	03:30:00.0000	00:15:00.0000	0,3333-0,4167Hz/5	21.973	26.26
EXP	1	4	User µV Input 2 (µV) #02	03:30:00.0000	03:45:00.0000	00:15:00.0000	0,3333-0,4167Hz/5	20.691	27.92
EXP	2	4	User µV Input 2 (µV) #02	00:00:00.0000	00:15:00.0000	00:15:00.0000	0,3333-0,4167Hz/5	20.142	11503.2
EXP	2	4	User µV Input 2 (µV) #02	00:15:00.0000	00:30:00.0000	00:15:00.0000	0,3333-0,4167Hz/5	22.522	1054.6
EXP	2	4	User µV Input 2 (µV) #02	00:30:00.0000	00:45:00.0000	00:15:00.0000	0,3333-0,4167Hz/5	21.79	9181.64
EXP	2	4	User µV Input 2 (µV) #02	00:45:00.0000	01:00:00.0000	00:15:00.0000	0,3333-0,4167Hz/5	22.522	13211.8
EXP	2	4	User µV Input 2 (µV) #02	01:00:00.0000	01:15:00.0000	00:15:00.0000	0,3333-0,4167Hz/5	20.142	6850.05
EXP	2	4	User µV Input 2 (µV) #02	01:15:00.0000	01:30:00.0000	00:15:00.0000	0,3333-0,4167Hz/5	19.775	3217.02
EXP	2	4	User µV Input 2 (µV) #02	01:30:00.0000	01:45:00.0000	00:15:00.0000	0,3333-0,4167Hz/5	21.24	20383.2
EXP	2	4	User µV Input 2 (µV) #02	01:45:00.0000	02:00:00.0000	00:15:00.0000	0,3333-0,4167Hz/5	20.142	10619.6
EXP	2	4	User µV Input 2 (µV) #02	02:00:00.0000	02:15:00.0000	00:15:00.0000	0,3333-0,4167Hz/5	21.973	12969
EXP	2	4	User µV Input 2 (µV) #02	02:15:00.0000	02:30:00.0000	00:15:00.0000	0,3333-0,4167Hz/5	21.973	7375.67
EXP	2	4	User µV Input 2 (µV) #02	02:30:00.0000	02:45:00.0000	00:15:00.0000	0,3333-0,4167Hz/5	21.423	13753.8
EXP	2	4	User µV Input 2 (µV) #02	02:45:00.0000	03:00:00.0000	00:15:00.0000	0,3333-0,4167Hz/5	22.156	79135.5
EXP	2	4	User µV Input 2 (µV) #02	03:00:00.0000	03:15:00.0000	00:15:00.0000	0,3333-0,4167Hz/5	22.339	16547.4
EXP	2	4	User µV Input 2 (µV) #02	03:15:00.0000	03:30:00.0000	00:15:00.0000	0,3333-0,4167Hz/5	20.508	17323.3
EXP	2	4	User µV Input 2 (µV) #02	03:30:00.0000	03:45:00.0000	00:15:00.0000	0,3333-0,4167Hz/5	22.339	10513.3
EXP	1	5	User µV Input 2 (µV) #02	00:00:00.0000	00:15:00.0000	00:15:00.0000	0,3333-0,4167Hz/5	23.254	640.22
EXP	1	5	User µV Input 2 (µV) #02	00:15:00.0000	00:30:00.0000	00:15:00.0000	0,3333-0,4167Hz/5	22.522	30.4
EXP	1	5	User µV Input 2 (µV) #02	00:30:00.0000	00:45:00.0000	00:15:00.0000	0,3333-0,4167Hz/5	20.874	11683
EXP	1	5	User µV Input 2 (µV) #02	00:45:00.0000	01:00:00.0000	00:15:00.0000	0,3333-0,4167Hz/5	21.973	3172.1
EXP	1	5	User µV Input 2 (µV) #02	01:00:00.0000	01:15:00.0000	00:15:00.0000	0,3333-0,4167Hz/5	23.071	60.55
EXP	1	5	User µV Input 2 (µV) #02	01:15:00.0000	01:30:00.0000	00:15:00.0000	0,3333-0,4167Hz/5	21.606	353.53
EXP	1	5	User µV Input 2 (µV) #02	01:30:00.0000	01:45:00.0000	00:15:00.0000	0,3333-0,4167Hz/5	20.691	53990.8
EXP	1	5	User µV Input 2 (µV) #02	01:45:00.0000	02:00:00.0000	00:15:00.0000	0,3333-0,4167Hz/5	21.79	1.0954e+06
EXP	1	5	User µV Input 2 (µV) #02	02:00:00.0000	02:15:00.0000	00:15:00.0000	0,3333-0,4167Hz/5	22.705	4726.61
EXP	1	5	User µV Input 2 (µV) #02	02:15:00.0000	02:30:00.0000	00:15:00.0000	0,3333-0,4167Hz/5	23.438	3851.3
EXP	1	5	User µV Input 2 (µV) #02	02:30:00.0000	02:45:00.0000	00:15:00.0000	0,3333-0,4167Hz/5	21.973	146213
EXP	1	5	User µV Input 2 (µV) #02	02:45:00.0000	03:00:00.0000	00:15:00.0000	0,3333-0,4167Hz/5	21.973	60685.6
EXP	1	5	User µV Input 2 (µV) #02	03:00:00.0000	03:15:00.0000	00:15:00.0000	0,3333-0,4167Hz/5	20.691	16925.5
EXP	1	5	User µV Input 2 (µV) #02	03:15:00.0000	03:30:00.0000	00:15:00.0000	0,3333-0,4167Hz/5	21.24	5381.2
EXP	2	5	User µV Input 2 (µV) #02	00:00:00.0000	00:15:00.0000	00:15:00.0000	0,3333-0,4167Hz/5	22.339	68.13
EXP	2	5	User µV Input 2 (µV) #02	00:15:00.0000	00:30:00.0000	00:15:00.0000	0,3333-0,4167Hz/5	21.79	55.69
EXP	2	5	User µV Input 2 (µV) #02	00:30:00.0000	00:45:00.0000	00:15:00.0000	0,3333-0,4167Hz/5	22.522	30.81
EXP	2	5	User µV Input 2 (µV) #02	00:45:00.0000	01:00:00.0000	00:15:00.0000	0,3333-0,4167Hz/5	23.254	320.89
EXP	2	5	User µV Input 2 (µV) #02	01:00:00.0000	01:15:00.0000	00:15:00.0000	0,3333-0,4167Hz/5	23.438	37.17
EXP	2	5	User µV Input 2 (µV) #02	01:15:00.0000	01:30:00.0000	00:15:00.0000	0,3333-0,4167Hz/5	22.339	100.88
EXP	2	5	User µV Input 2 (µV) #02	01:30:00.0000	01:45:00.0000	00:15:00.0000	0,3333-0,4167Hz/5	19.409	42.5
EXP	2	5	User µV Input 2 (µV) #02	01:45:00.0000	02:00:00.0000	00:15:00.0000	0,3333-0,4167Hz/5	23.621	757.35
EXP	2	5	User µV Input 2 (µV) #02	02:00:00.0000	02:15:00.0000	00:15:00.0000	0,3333-0,4167Hz/5	22.705	28.96
EXP	2	5	User µV Input 2 (µV) #02	02:15:00.0000	02:30:00.0000	00:15:00.0000	0,3333-0,4167Hz/5	22.339	39.64
EXP	2	5	User µV Input 2 (µV) #02	02:30:00.0000	02:45:00.0000	00:15:00.0000	0,3333-0,4167Hz/5	20.874	29.87
EXP	2	5	User µV Input 2 (µV) #02	02:45:00.0000	03:00:00.0000	00:15:00.0000	0,3333-0,4167Hz/5	22.705	11.85
EXP	2	5	User µV Input 2 (µV) #02	03:00:00.0000	03:15:00.0000	00:15:00.0000	0,3333-0,4167Hz/5	21.606	544.72
EXP	2	5	User µV Input 2 (µV) #02	03:15:00.0000	03:30:00.0000	00:15:00.0000	0,3333-0,4167Hz/5	21.973	26.01
EXP	2	5	User µV Input 2 (µV) #02	03:30:00.0000	03:45:00.0000	00:15:00.0000	0,3333-0,4167Hz/5	23.438	27.72
EXP	1	6	User µV Input 2 (µV) #02	00:00:00.0000	00:15:00.0000	00:15:00.0000	0,3333-0,4167Hz/5	23.071	32.83
EXP	1	6	User µV Input 2 (µV) #02	00:15:00.0000	00:30:00.0000	00:15:00.0000	0,3333-0,4167Hz/5	20.691	17
EXP	1	6	User µV Input 2 (µV) #02	00:30:00.0000	00:45:00.0000	00:15:00.0000	0,3333-0,4167Hz/5	21.606	7.34
EXP	1	6	User µV Input 2 (µV) #02	00:45:00.0000	01:00:00.0000	00:15:00.0000	0,3333-0,4167Hz/5	20.508	11.91
EXP	1	6	User µV Input 2 (µV) #02	01:00:00.0000	01:15:00.0000	00:15:00.0000	0,3333-0,4167Hz/5	21.973	7.31
EXP	1	6	User µV Input 2 (µV) #02	01:15:00.0000	01:30:00.0000	00:15:00.0000	0,3333-0,4167Hz/5	20.325	8.47
EXP	1	6	User µV Input 2 (µV) #02	01:30:00.0000	01:45:00.0000	00:15:00.0000	0,3333-0,4167Hz/5	21.24	21.04
EXP	1	6	User µV Input 2 (µV) #02	01:45:00.0000	02:00:00.0000	00:15:00.0000	0,3333-0,4167Hz/5	21.057	12.31
EXP	1	6	User µV Input 2 (µV) #02	02:00:00.0000	02:15:00.0000	00:15:00.0000	0,3333-0,4167Hz/5	21.606	5.87
EXP	1	6	User µV Input 2 (µV) #02	02:15:00.0000	02:30:00.0000	00:15:00.0000	0,3333-0,4167Hz/5	22.522	8.68
EXP	1	6	User µV Input 2 (µV) #02	02:30:00.0000	02:45:00.0000	00:15:00.0000	0,3333-0,4167Hz/5	22.339	17.13
EXP	1	6	User µV Input 2 (µV) #02	02:45:00.0000	03:00:00.0000	00:15:00.0000	0,3333-0,4167Hz/5	21.79	26.21
EXP	1	6	User µV Input 2 (µV) #02	03:00:00.0000	03:15:00.0000	00:15:00.0000	0,3333-0,4167Hz/5	22.522	11.97
EXP	1	6	User µV Input 2 (µV) #02	03:15:00.0000	03:30:00.0000	00:15:00.0000	0,3333-0,4167Hz/5	20.874	16.94
EXP	1	6	User µV Input 2 (µV) #02	03:30:00.0000	03:45:00.0000	00:15:00.0000	0,3333-0,4167Hz/5	20.691	16.66
EXP	2	6	User µV Input 2 (µV) #02	00:00:00.0000	00:15:00.0000	00:15:00.0000	0,3333-0,4167Hz/5	20.508	156.93
EXP	2	6	User µV Input 2 (µV) #02	00:15:00.0000	00:30:00.0000	00:15:00.0000	0,3333-0,4167Hz/5	22.888	62.54
EXP	2	6	User µV Input 2 (µV) #02	00:30:00.0000	00:45:00.0000	00:15:00.0000	0,3333-0,4167Hz/5	23.438	1953.51
EXP	2	6	User µV Input 2 (µV) #02	00:45:00.0000	01:00:00.0000	00:15:00.0000	0,3333-0,4167Hz/5	21.057	428.11
EXP	2	6	User µV Input 2 (µV) #02	01:00:00.0000	01:15:00.0000	00:15:00.0000	0,3333-0,4167Hz/5	21.24	174.21
EXP	2	6	User µV Input 2 (µV) #02	01:15:00.0000	01:30:00.0000	00:15:00.0000	0,3333-0,4167Hz/5	21.79	1125.72
EXP	2	6	User µV Input 2 (µV) #02	01:30:00.0000	01:45:00.0000	00:15:00.0000	0,3333-0,4167Hz/5	21.057	303.39
EXP	2	6	User µV Input 2 (µV) #02	01:45:00.0000	02:00:00.0000	00:15:00.0000	0,3333-0,4167Hz/5	21.606	454.46
EXP	2	6	User µV Input 2 (µV) #02	02:00:00.0000	02:15:00.0000	00:15:00.0000	0,3333-0,4167Hz/5	21.606	9299.5
EXP	2	6	User µV Input 2 (µV) #02	02:15:00.0000	02:30:00.0000	00:15:00.0000	0,3333-0,4167Hz/5	21.24	4130.6
EXP	2	6	User µV Input 2 (µV) #02	02:30:00.0000	02:45:00.0000	00:15:00.0000	0,3333-0,4167Hz/5	22.156	4275.79
EXP	2	6	User µV Input 2 (µV) #02	02:45:00.0000	03:00:00.0000	00:15:00.0000	0,3333-0,4167Hz/5	23.071	16244.7
EXP	2	6	User µV Input 2 (µV) #02	03:00:00.0000	03:15:00.0000	00:15:00.0000	0,3333-0,4167Hz/5	21.057	867.93
EXP	2	6	User µV Input 2 (µV) #02	03:15:00.0000	03:30:00.0000	00:15:00.0000	0,3333-0,4167Hz/5	21.79	2913.26
EXP	2	6	User µV Input 2 (µV) #02	03:30:00.0000	03:45:00.0000	00:15:00.0000	0,3333-0,4167Hz/5	21.79	6781.44
EXP	1	7	User µV Input 2 (µV) #02	00:00:00.0000	00:15:00.0000	00:15:00.0000	0,3333-0,4167Hz/5	20.508	156.93
EXP	1	7	User µV Input 2 (µV) #02	00:15:00.0000	00:30:00.0000	00:15:00.0000	0,3333-0,4167Hz/5	22.888	62.54
EXP	1	7	User µV Input 2 (µV) #02	00:30:00.0000	00:45:00.0000	00:15:00.0000	0,3333-0,4167Hz/5	23.438	1953.51
EXP	1	7	User µV Input 2 (µV) #02	00:45:00.0000	01:00:00.0000	00:15:00.0000	0,3333-0,4167Hz/5	21.057	428.11
EXP	1	7	User µV Input 2 (µV) #02	01:00:00.0000	01:15:00.0000	00:15:00.0000	0,3333-0,4167Hz/5	21.24	174.21
EXP	1	7	User µV Input 2 (µV) #02	01:15:00.0000	01:30:00.0000	00:15:00.0000	0,3333-0,4167Hz/5	21.79	1125.72
EXP	1	7	User µV Input 2 (µV) #02	01:30:00.0000	01:45:00.0000	00:15:00.0000	0,3333-0,4167Hz/5	21.057	303.39
EXP	1	7	User µV Input 2 (µV) #02	01:45:00.0000	02:00:00.0000	00:15:00.0000	0,3333-0,4167Hz/5	21.606	454.46
EXP	1	7	User µV Input 2 (µV) #02	02:00:00.0000	02:15:00.0000	00:15:00.0000	0,3333-0,4167Hz/5	21.606	9299.5
EXP	1	7	User µV Input 2 (µV) #02	02:15:00.0000	02:30:00.0000	00:15:00.0000	0,3333-0,4167Hz/5	21.24	4130.6
EXP	1	7	User µV Input 2 (µV) #02	02:30:00.0000	02:45:00.0000	00:15:00.0000	0,3333-0,4167Hz/5	22.156	4275.79
EXP	1	7	User µV Input 2 (µV) #02	02:45:00.0000	03:00:00.0000	00:15:00.0000	0,3333-0,4167Hz/5	23.071	16244.7
EXP	1	7	User µV Input 2 (µV) #02	03:00:00.0000	03:15:00.0000	00:15:00.0000	0,3333-0,4167Hz/5	21.057	867.93
EXP	1	7	User µV Input 2 (µV) #02	03:15:00.0000	03:30:00.0000	00:15:00.0000	0,3333-0,4167Hz/5	21.79	2913.26
EXP	1	7	User µV Input 2 (µV) #02	03:30:00.0000	03:45:00.0000	00:15:00.0000	0,3333-0,4167Hz/5	21.79	6781.44
EXP	2	7	User µV Input 2 (µV) #02	00:00:00.0000	00:15:00.0000	00:15:00.0000	0,3333-0,4167Hz/5	21.79	86.74
EXP	2	7	User µV Input 2 (µV) #02	00:15:00.0000	00:30:00.0000	00:15:00.0000	0,3333-0,4167Hz/5	20.874	10.21
EXP	2	7	User µV Input 2 (µV) #02	00:30:00.0000	00:45:00.0000	00:15:00.0000	0,3333-0,4167Hz/5	22.522	949.57
EXP	2	7	User µV Input 2 (µV) #02	00:45:00.0000	01:00:00.0000	00:15:00.0000	0,3333-0,4167Hz/5	23.254	9.39
EXP	2	7	User µV Input 2 (µV) #02	01:00:00.0000	01:15:00.0000	00:15:00.0000	0,3333-0,4167Hz/5	23.071	43.59
EXP	2	7	User µV Input 2 (µV) #02	01:15:00.0000	01:30:00.0000	00:15:00.0000	0,3333-0,4167Hz/5	22.888	123.49
EXP	2	7	User µV Input 2 (µV) #02	01:30:00.0000	01:45:00.0000	00:15:00.0000	0,3333-0,4167Hz/5	22.888	21.65
EXP	2	7	User µV Input 2 (µV) #02	01:45:00.0000	02:00:00.0000	00:15:00.0000	0,3333-0,4167Hz/5	21.423	14.26
EXP	2	7	User µV Input 2 (µV) #02	02:00:00.0000	02:15:00.0000	00:15:00.0000	0,3333-0,4167Hz/5	19.775	13.56
EXP	2	7	User µV Input 2 (µV) #02	02:15:00.0000	02:30:00.0000	00:15:00.0000	0,3333-0,4167Hz/5	22.339	21.45
EXP	2	7	User µV Input 2 (µV) #02	02:30:00.0000	02:45:00.0000	00:15:00.0000	0,3333-0,4167Hz/5	21.973	7.71
EXP	2	7	User µV Input 2 (µV) #02	02:45:00.0000	03:00:00.0000	00:15:00.0000	0,3333-0,4167Hz/5	21.423	6.47
EXP	2	7	User µV Input 2 (µV) #02	03:00:00.0000	03:15:00.0000	00:15:00.0000	0,3333-0,4167Hz/5	20.874	23.48
EXP	2	7	User µV Input 2 (µV) #02	03:15:00.0000	03:30:00.0000	00:15:00.0000	0,3333-0,4167Hz/5	22.888	19.7
EXP	2	7	User µV Input 2 (µV) #02	03:30:00.0000	03:45:00.0000	00:15:00.0000	0,3333-0,4167Hz/5	21.423	33.65
EXP	1	8	User µV Input 2 (µV) #02	00:00:00.0000	00:15:00.0000	00:15:00.0000	0,3333-0,4167Hz/5	22.888	25.4
EXP	1	8	User µV Input 2 (µV) #02	00:15:00.0000	00:30:00.0000	00:15:00.0000	0,3333-0,4167Hz/5	21.057	10.32
EXP	1	8	User µV Input 2 (µV) #02	00:30:00.0000	00:45:00.0000	00:15:00.0000	0,3333-0,4167Hz/5	23.438	30.98
EXP	1	8	User µV Input 2 (µV) #02	00:45:00.0000	01:00:00.0000	00:15:00.0000	0,3333-0,4167Hz/5	22.339	33.94
EXP	1	8	User µV Input 2 (µV) #02	01:00:00.0000	01:15:00.0000	00:15:00.0000	0,3333-0,4167Hz/5	22.522	19.48
EXP	1	8	User µV Input 2 (µV) #02	01:15:00.0000	01:30:00.0000	00:15:00.0000	0,3333-0,4167Hz/5	22.888	19.34
EXP	1	8	User µV Input 2 (µV) #02	01:30:00.0000	01:45:00.0000	00:15:00.0000	0,3333-0,4167Hz/5	22.888	12.14
EXP	1	8	User µV Input 2 (µV) #02	01:45:00.0000	02:00:00.0000	00:15:00.0000	0,3333-0,4167Hz/5	21.24	94.62
EXP	1	8	User µV Input 2 (µV) #02	02:00:00.0000	02:15:00.0000	00:15:00.0000	0,3333-0,4167Hz/5	22.339	138.94
EXP	1	8	User µV Input 2 (µV) #02	02:15:00.0000	02:30:00.0000	00:15:00.0000	0,3333-0,4167Hz/5	20.691	63.74
EXP	1	8	User µV Input 2 (µV) #02	02:30:00.0000	02:45:00.0000	00:15:00.0000	0,3333-0,4167Hz/5	20.142	90.67
EXP	1	8	User µV Input 2 (µV) #02	02:45:00.0000	03:00:00.0000	00:15:00.0000	0,3333-0,4167Hz/5	23.254	32.09
EXP	1	8	User µV Input 2 (µV) #02	03:00:00.0000	03:15:00.0000	00:15:00.0000	0,3333-0,4167Hz/5	23.621	265.17
EXP	1	8	User µV Input 2 (µV) #02	03:15:00.0000	03:30:00.0000	00:15:00.0000	0,3333-0,4167Hz/5	23.071	30.97
EXP	1	8	User µV Input 2 (µV) #02	03:30:00.0000	03:45:00.0000	00:15:00.0000	0,3333-0,4167Hz/5	22.339	22.31
EXP	2	8	User µV Input 2 (µV) #02	00:00:00.0000	00:15:00.0000	00:15:00.0000	0,3333-0,4167Hz/5	21.606	0.31
EXP	2	8	User µV Input 2 (µV) #02	00:15:00.0000	00:30:00.0000	00:15:00.0000	0,3333-0,4167Hz/5	20.874	619.49
EXP	2	8	User µV Input 2 (µV) #02	00:30:00.0000	00:45:00.0000	00:15:00.0000	0,3333-0,4167Hz/5	21.057	235.54
EXP	2	8	User µV Input 2 (µV) #02	00:45:00.0000	01:00:00.0000	00:15:00.0000	0,3333-0,4167Hz/5	21.606	377.79
EXP	2	8	User µV Input 2 (µV) #02	01:00:00.0000	01:15:00.0000	00:15:00.0000	0,3333-0,4167Hz/5	21.24	4.17
EXP	2	8	User µV Input 2 (µV) #02	01:15:00.0000	01:30:00.0000	00:15:00.0000	0,3333-0,4167Hz/5	21.606	14017.2
EXP	2	8	User µV Input 2 (µV) #02	01:30:00.0000	01:45:00.0000	00:15:00.0000	0,3333-0,4167Hz/5	20.874	3883.24
EXP	2	8	User µV Input 2 (µV) #02	01:45:00.0000	02:00:00.0000	00:15:00.0000	0,3333-0,4167Hz/5	22.888	1629.49
EXP	2	8	User µV Input 2 (µV) #02	02:00:00.0000	02:15:00.0000	00:15:00.0000	0,3333-0,4167Hz/5	23.438	1.23
EXP	2	8	User µV Input 2 (µV) #02	02:15:00.0000	02:30:00.0000	00:15:00.0000	0,3333-0,4167Hz/5	21.606	1389.74
EXP	2	8	User µV Input 2 (µV) #02	02:30:00.0000	02:45:00.0000	00:15:00.0000	0,3333-0,4167Hz/5	21.79	0.39
EXP	2	8	User µV Input 2 (µV) #02	02:45:00.0000	03:00:00.0000	00:15:00.0000	0,3333-0,4167Hz/5	21.057	1.11
EXP	2	8	User µV Input 2 (µV) #02	03:00:00.0000	03:15:00.0000	00:15:00.0000	0,3333-0,4167Hz/5	20.325	2971.12
EXP	2	8	User µV Input 2 (µV) #02	03:15:00.0000	03:30:00.0000	00:15:00.0000	0,3333-0,4167Hz/5	23.438	50665.5
EXP	2	8	User µV Input 2 (µV) #02	03:30:00.0000	03:45:00.0000	00:15:00.0000	0,3333-0,4167Hz/5	23.254	15791
EXP	1	9	User µV Input 2 (µV) #02	00:00:00.0000	00:15:00.0000	00:15:00.0000	0,3333-0,4167Hz/5	22.888	56.92
EXP	1	9	User µV Input 2 (µV) #02	00:15:00.0000	00:30:00.0000	00:15:00.0000	0,3333-0,4167Hz/5	21.606	103.97
EXP	1	9	User µV Input 2 (µV) #02	00:30:00.0000	00:45:00.0000	00:15:00.0000	0,3333-0,4167Hz/5	23.071	84.76
EXP	1	9	User µV Input 2 (µV) #02	00:45:00.0000	01:00:00.0000	00:15:00.0000	0,3333-0,4167Hz/5	22.339	30.44
EXP	1	9	User µV Input 2 (µV) #02	01:00:00.0000	01:15:00.0000	00:15:00.0000	0,3333-0,4167Hz/5	21.79	87.51
EXP	1	9	User µV Input 2 (µV) #02	01:15:00.0000	01:30:00.0000	00:15:00.0000	0,3333-0,4167Hz/5	21.057	59.81
EXP	1	9	User µV Input 2 (µV) #02	01:30:00.0000	01:45:00.0000	00:15:00.0000	0,3333-0,4167Hz/5	21.973	47.45
EXP	1	9	User µV Input 2 (µV) #02	01:45:00.0000	02:00:00.0000	00:15:00.0000	0,3333-0,4167Hz/5	20.508	215.24
EXP	1	9	User µV Input 2 (µV) #02	02:00:00.0000	02:15:00.0000	00:15:00.0000	0,3333-0,4167Hz/5	21.606	131.47
EXP	1	9	User µV Input 2 (µV) #02	02:15:00.0000	02:30:00.0000	00:15:00.0000	0,3333-0,4167Hz/5	20.874	136.27
EXP	1	9	User µV Input 2 (µV) #02	02:30:00.0000	02:45:00.0000	00:15:00.0000	0,3333-0,4167Hz/5	23.804	63.2
EXP	1	9	User µV Input 2 (µV) #02	02:45:00.0000	03:00:00.0000	00:15:00.0000	0,3333-0,4167Hz/5	21.24	67.47
EXP	1	9	User µV Input 2 (µV) #02	03:00:00.0000	03:15:00.0000	00:15:00.0000	0,3333-0,4167Hz/5	20.325	63.49
EXP	1	9	User µV Input 2 (µV) #02	03:15:00.0000	03:30:00.0000	00:15:00.0000	0,3333-0,4167Hz/5	22.339	60.99
EXP	1	9	User µV Input 2 (µV) #02	03:30:00.0000	03:45:00.0000	00:15:00.0000	0,3333-0,4167Hz/5	23.987	35.39
EXP	2	9	User µV Input 2 (µV) #02	00:00:00.0000	00:15:00.0000	00:15:00.0000	0,3333-0,4167Hz/5	22.888	56.92
EXP	2	9	User µV Input 2 (µV) #02	00:15:00.0000	00:30:00.0000	00:15:00.0000	0,3333-0,4167Hz/5	21.606	103.97
EXP	2	9	User µV Input 2 (µV) #02	00:30:00.0000	00:45:00.0000	00:15:00.0000	0,3333-0,4167Hz/5	23.071	84.76
EXP	2	9	User µV Input 2 (µV) #02	00:45:00.0000	01:00:00.0000	00:15:00.0000	0,3333-0,4167Hz/5	22.339	30.44
EXP	2	9	User µV Input 2 (µV) #02	01:00:00.0000	01:15:00.0000	00:15:00.0000	0,3333-0,4167Hz/5	21.79	87.51
EXP	2	9	User µV Input 2 (µV) #02	01:15:00.0000	01:30:00.0000	00:15:00.0000	0,3333-0,4167Hz/5	21.057	59.81
EXP	2	9	User µV Input 2 (µV) #02	01:30:00.0000	01:45:00.0000	00:15:00.0000	0,3333-0,4167Hz/5	21.973	47.45
EXP	2	9	User µV Input 2 (µV) #02	01:45:00.0000	02:00:00.0000	00:15:00.0000	0,3333-0,4167Hz/5	20.508	215.24
EXP	2	9	User µV Input 2 (µV) #02	02:00:00.0000	02:15:00.0000	00:15:00.0000	0,3333-0,4167Hz/5	21.606	131.47
EXP	2	9	User µV Input 2 (µV) #02	02:15:00.0000	02:30:00.0000	00:15:00.0000	0,3333-0,4167Hz/5	20.874	136.27
EXP	2	9	User µV Input 2 (µV) #02	02:30:00.0000	02:45:00.0000	00:15:00.0000	0,3333-0,4167Hz/5	23.804	63.2
EXP	2	9	User µV Input 2 (µV) #02	02:45:00.0000	03:00:00.0000	00:15:00.0000	0,3333-0,4167Hz/5	21.24	67.47
EXP	2	9	User µV Input 2 (µV) #02	03:00:00.0000	03:15:00.0000	00:15:00.0000	0,3333-0,4167Hz/5	20.325	63.49
EXP	2	9	User µV Input 2 (µV) #02	03:15:00.0000	03:30:00.0000	00:15:00.0000	0,3333-0,4167Hz/5	22.339	60.99
EXP	2	9	User µV Input 2 (µV) #02	03:30:00.0000	03:45:00.0000	00:15:00.0000	0,3333-0,4167Hz/5	23.987	35.39

## Sheet: Large_intestine
Treatment	Replication	Animal	Signal Name	T1	T2	T2-T1	Filter	X (CPM)	Y_max (PS)
CTR	1	1	User µV Input 1 (µV) #01	00:00:00.0000	00:15:00.0000	00:15:00.0000	0,0167-0,05Hz/5	1.831	34.62
CTR	1	1	User µV Input 1 (µV) #01	00:15:00.0000	00:30:00.0000	00:15:00.0000	0,0167-0,05Hz/5	1.465	31.36
CTR	1	1	User µV Input 1 (µV) #01	00:30:00.0000	00:45:00.0000	00:15:00.0000	0,0167-0,05Hz/5	1.831	55.03
CTR	1	1	User µV Input 1 (µV) #01	00:45:00.0000	01:00:00.0000	00:15:00.0000	0,0167-0,05Hz/5	1.648	322.21
CTR	1	1	User µV Input 1 (µV) #01	01:00:00.0000	01:15:00.0000	00:15:00.0000	0,0167-0,05Hz/5	2.93	892.22
CTR	1	1	User µV Input 1 (µV) #01	01:15:00.0000	01:30:00.0000	00:15:00.0000	0,0167-0,05Hz/5	1.465	244.47
CTR	1	1	User µV Input 1 (µV) #01	01:30:00.0000	01:45:00.0000	00:15:00.0000	0,0167-0,05Hz/5	2.014	580.19
CTR	1	1	User µV Input 1 (µV) #01	01:45:00.0000	02:00:00.0000	00:15:00.0000	0,0167-0,05Hz/5	1.465	1304.62
CTR	1	1	User µV Input 1 (µV) #01	02:00:00.0000	02:15:00.0000	00:15:00.0000	0,0167-0,05Hz/5	1.831	412.73
CTR	1	1	User µV Input 1 (µV) #01	02:15:00.0000	02:30:00.0000	00:15:00.0000	0,0167-0,05Hz/5	2.197	47.58
CTR	1	1	User µV Input 1 (µV) #01	02:30:00.0000	02:45:00.0000	00:15:00.0000	0,0167-0,05Hz/5	1.648	598.51
CTR	1	1	User µV Input 1 (µV) #01	02:45:00.0000	03:00:00.0000	00:15:00.0000	0,0167-0,05Hz/5	0.916	186.93
CTR	1	1	User µV Input 1 (µV) #01	03:00:00.0000	03:15:00.0000	00:15:00.0000	0,0167-0,05Hz/5	2.563	766.96
CTR	1	1	User µV Input 1 (µV) #01	03:15:00.0000	03:30:00.0000	00:15:00.0000	0,0167-0,05Hz/5	1.465	434.61
CTR	1	1	User µV Input 1 (µV) #01	03:30:00.0000	03:45:00.0000	00:15:00.0000	0,0167-0,05Hz/5	2.197	41.83
CTR	1	1	User µV Input 1 (µV) #01	03:45:00.0000	04:00:00.0000	00:15:00.0000	0,0167-0,05Hz/5	2.747	239.99
CTR	2	1	User µV Input 2 (µV) #02	00:00:00.0000	00:15:00.0000	00:15:00.0000	0,0167-0,05Hz/5	2.563	74.94
CTR	2	1	User µV Input 2 (µV) #02	00:15:00.0000	00:30:00.0000	00:15:00.0000	0,0167-0,05Hz/5	2.563	131
CTR	2	1	User µV Input 2 (µV) #02	00:30:00.0000	00:45:00.0000	00:15:00.0000	0,0167-0,05Hz/5	3.113	138.84
CTR	2	1	User µV Input 2 (µV) #02	00:45:00.0000	01:00:00.0000	00:15:00.0000	0,0167-0,05Hz/5	3.479	96.01
CTR	2	1	User µV Input 2 (µV) #02	01:00:00.0000	01:15:00.0000	00:15:00.0000	0,0167-0,05Hz/5	2.197	43.85
CTR	2	1	User µV Input 2 (µV) #02	01:15:00.0000	01:30:00.0000	00:15:00.0000	0,0167-0,05Hz/5	1.831	60.17
CTR	2	1	User µV Input 2 (µV) #02	01:30:00.0000	01:45:00.0000	00:15:00.0000	0,0167-0,05Hz/5	1.282	29.45
CTR	2	1	User µV Input 2 (µV) #02	01:45:00.0000	02:00:00.0000	00:15:00.0000	0,0167-0,05Hz/5	2.014	68.4
CTR	2	1	User µV Input 2 (µV) #02	02:00:00.0000	02:15:00.0000	00:15:00.0000	0,0167-0,05Hz/5	2.38	47.98
CTR	2	1	User µV Input 2 (µV) #02	02:15:00.0000	02:30:00.0000	00:15:00.0000	0,0167-0,05Hz/5	2.014	140.28
CTR	2	1	User µV Input 2 (µV) #02	02:30:00.0000	02:45:00.0000	00:15:00.0000	0,0167-0,05Hz/5	3.845	45.53
CTR	2	1	User µV Input 2 (µV) #02	02:45:00.0000	03:00:00.0000	00:15:00.0000	0,0167-0,05Hz/5	2.747	283.88
CTR	2	1	User µV Input 2 (µV) #02	03:00:00.0000	03:15:00.0000	00:15:00.0000	0,0167-0,05Hz/5	1.465	93.23
CTR	2	1	User µV Input 2 (µV) #02	03:15:00.0000	03:30:00.0000	00:15:00.0000	0,0167-0,05Hz/5	2.747	115.16
CTR	2	1	User µV Input 2 (µV) #02	03:30:00.0000	03:45:00.0000	00:15:00.0000	0,0167-0,05Hz/5	1.465	87.23
CTR	1	2	User µV Input 2 (µV) #02	00:00:00.0000	00:15:00.0000	00:15:00.0000	0,0167-0,05Hz/5	1.831	57.64
CTR	1	2	User µV Input 2 (µV) #02	00:15:00.0000	00:30:00.0000	00:15:00.0000	0,0167-0,05Hz/5	2.563	63.53
CTR	1	2	User µV Input 2 (µV) #02	00:30:00.0000	00:45:00.0000	00:15:00.0000	0,0167-0,05Hz/5	2.014	137.22
CTR	1	2	User µV Input 2 (µV) #02	00:45:00.0000	01:00:00.0000	00:15:00.0000	0,0167-0,05Hz/5	2.197	62.04
CTR	1	2	User µV Input 2 (µV) #02	01:00:00.0000	01:15:00.0000	00:15:00.0000	0,0167-0,05Hz/5	2.014	78
CTR	1	2	User µV Input 2 (µV) #02	01:15:00.0000	01:30:00.0000	00:15:00.0000	0,0167-0,05Hz/5	2.38	59.11
CTR	1	2	User µV Input 2 (µV) #02	01:30:00.0000	01:45:00.0000	00:15:00.0000	0,0167-0,05Hz/5	2.38	103.9
CTR	1	2	User µV Input 2 (µV) #02	01:45:00.0000	02:00:00.0000	00:15:00.0000	0,0167-0,05Hz/5	2.197	32.06
CTR	1	2	User µV Input 2 (µV) #02	02:00:00.0000	02:15:00.0000	00:15:00.0000	0,0167-0,05Hz/5	2.563	265.54
CTR	1	2	User µV Input 2 (µV) #02	02:15:00.0000	02:30:00.0000	00:15:00.0000	0,0167-0,05Hz/5	2.563	41.26
CTR	1	2	User µV Input 2 (µV) #02	02:30:00.0000	02:45:00.0000	00:15:00.0000	0,0167-0,05Hz/5	2.747	24.62
CTR	1	2	User µV Input 2 (µV) #02	02:45:00.0000	03:00:00.0000	00:15:00.0000	0,0167-0,05Hz/5	1.648	40.81
CTR	1	2	User µV Input 2 (µV) #02	03:00:00.0000	03:15:00.0000	00:15:00.0000	0,0167-0,05Hz/5	2.93	154.77
CTR	1	2	User µV Input 2 (µV) #02	03:15:00.0000	03:30:00.0000	00:15:00.0000	0,0167-0,05Hz/5	2.93	70.75
CTR	1	2	User µV Input 2 (µV) #02	03:30:00.0000	03:45:00.0000	00:15:00.0000	0,0167-0,05Hz/5	2.014	83.87
CTR	2	2	User µV Input 2 (µV) #02	00:00:00.0000	00:15:00.0000	00:15:00.0000	0,0167-0,05Hz/5	1.831	273.59
CTR	2	2	User µV Input 2 (µV) #02	00:15:00.0000	00:30:00.0000	00:15:00.0000	0,0167-0,05Hz/5	2.747	95.6
CTR	2	2	User µV Input 2 (µV) #02	00:30:00.0000	00:45:00.0000	00:15:00.0000	0,0167-0,05Hz/5	2.563	142.08
CTR	2	2	User µV Input 2 (µV) #02	00:45:00.0000	01:00:00.0000	00:15:00.0000	0,0167-0,05Hz/5	1.099	54.38
CTR	2	2	User µV Input 2 (µV) #02	01:00:00.0000	01:15:00.0000	00:15:00.0000	0,0167-0,05Hz/5	1.465	92.18
CTR	2	2	User µV Input 2 (µV) #02	01:15:00.0000	01:30:00.0000	00:15:00.0000	0,0167-0,05Hz/5	2.563	34.13
CTR	2	2	User µV Input 2 (µV) #02	01:30:00.0000	01:45:00.0000	00:15:00.0000	0,0167-0,05Hz/5	2.014	116.14
CTR	2	2	User µV Input 2 (µV) #02	01:45:00.0000	02:00:00.0000	00:15:00.0000	0,0167-0,05Hz/5	1.648	38.01
CTR	2	2	User µV Input 2 (µV) #02	02:00:00.0000	02:15:00.0000	00:15:00.0000	0,0167-0,05Hz/5	2.014	76.46
CTR	2	2	User µV Input 2 (µV) #02	02:15:00.0000	02:30:00.0000	00:15:00.0000	0,0167-0,05Hz/5	4.028	32.63
CTR	2	2	User µV Input 2 (µV) #02	02:30:00.0000	02:45:00.0000	00:15:00.0000	0,0167-0,05Hz/5	1.099	25.26
CTR	2	2	User µV Input 2 (µV) #02	02:45:00.0000	03:00:00.0000	00:15:00.0000	0,0167-0,05Hz/5	2.38	34.25
CTR	2	2	User µV Input 2 (µV) #02	03:00:00.0000	03:15:00.0000	00:15:00.0000	0,0167-0,05Hz/5	2.014	156.18
CTR	2	2	User µV Input 2 (µV) #02	03:15:00.0000	03:30:00.0000	00:15:00.0000	0,0167-0,05Hz/5	2.014	61.6
CTR	2	2	User µV Input 2 (µV) #02	03:30:00.0000	03:45:00.0000	00:15:00.0000	0,0167-0,05Hz/5	2.197	89.22
CTR	1	3	User µV Input 1 (µV) #01	00:00:00.0000	00:15:00.0000	00:15:00.0000	0,0167-0,05Hz/5	3.296	100.95
CTR	1	3	User µV Input 1 (µV) #01	00:15:00.0000	00:30:00.0000	00:15:00.0000	0,0167-0,05Hz/5	1.831	66.69
CTR	1	3	User µV Input 1 (µV) #01	00:30:00.0000	00:45:00.0000	00:15:00.0000	0,0167-0,05Hz/5	2.93	75.62
CTR	1	3	User µV Input 1 (µV) #01	00:45:00.0000	01:00:00.0000	00:15:00.0000	0,0167-0,05Hz/5	1.099	140.75
CTR	1	3	User µV Input 1 (µV) #01	01:00:00.0000	01:15:00.0000	00:15:00.0000	0,0167-0,05Hz/5	1.831	159.54
CTR	1	3	User µV Input 1 (µV) #01	01:15:00.0000	01:30:00.0000	00:15:00.0000	0,0167-0,05Hz/5	1.831	125.18
CTR	1	3	User µV Input 1 (µV) #01	01:30:00.0000	01:45:00.0000	00:15:00.0000	0,0167-0,05Hz/5	2.38	84.08
CTR	1	3	User µV Input 1 (µV) #01	01:45:00.0000	02:00:00.0000	00:15:00.0000	0,0167-0,05Hz/5	1.831	90.47
CTR	1	3	User µV Input 1 (µV) #01	02:00:00.0000	02:15:00.0000	00:15:00.0000	0,0167-0,05Hz/5	2.38	220.25
CTR	1	3	User µV Input 1 (µV) #01	02:15:00.0000	02:30:00.0000	00:15:00.0000	0,0167-0,05Hz/5	2.747	177.18
CTR	1	3	User µV Input 1 (µV) #01	02:30:00.0000	02:45:00.0000	00:15:00.0000	0,0167-0,05Hz/5	2.563	120.76
CTR	1	3	User µV Input 1 (µV) #01	02:45:00.0000	03:00:00.0000	00:15:00.0000	0,0167-0,05Hz/5	1.099	112.57
CTR	1	3	User µV Input 1 (µV) #01	03:00:00.0000	03:15:00.0000	00:15:00.0000	0,0167-0,05Hz/5	1.099	72.61
CTR	1	3	User µV Input 1 (µV) #01	03:15:00.0000	03:30:00.0000	00:15:00.0000	0,0167-0,05Hz/5	1.465	134.82
CTR	1	3	User µV Input 1 (µV) #01	03:30:00.0000	03:45:00.0000	00:15:00.0000	0,0167-0,05Hz/5	1.648	73.61
CTR	1	3	User µV Input 1 (µV) #01	03:45:00.0000	04:00:00.0000	00:15:00.0000	0,0167-0,05Hz/5	3.113	52.22
CTR	2	3	User µV Input 1 (µV) #01	00:00:00.0000	00:15:00.0000	00:15:00.0000	0,0167-0,05Hz/5	1.648	39425.1
CTR	2	3	User µV Input 1 (µV) #01	00:15:00.0000	00:30:00.0000	00:15:00.0000	0,0167-0,05Hz/5	2.747	1328.85
CTR	2	3	User µV Input 1 (µV) #01	00:30:00.0000	00:45:00.0000	00:15:00.0000	0,0167-0,05Hz/5	2.747	46932
CTR	2	3	User µV Input 1 (µV) #01	00:45:00.0000	01:00:00.0000	00:15:00.0000	0,0167-0,05Hz/5	1.099	12069.4
CTR	2	3	User µV Input 1 (µV) #01	01:00:00.0000	01:15:00.0000	00:15:00.0000	0,0167-0,05Hz/5	1.465	141535
CTR	2	3	User µV Input 1 (µV) #01	01:15:00.0000	01:30:00.0000	00:15:00.0000	0,0167-0,05Hz/5	1.282	3215.7
CTR	2	3	User µV Input 1 (µV) #01	01:30:00.0000	01:45:00.0000	00:15:00.0000	0,0167-0,05Hz/5	1.648	184.7
CTR	2	3	User µV Input 1 (µV) #01	01:45:00.0000	02:00:00.0000	00:15:00.0000	0,0167-0,05Hz/5	1.465	162.05
CTR	2	3	User µV Input 1 (µV) #01	02:00:00.0000	02:15:00.0000	00:15:00.0000	0,0167-0,05Hz/5	1.465	560.93
CTR	2	3	User µV Input 1 (µV) #01	02:15:00.0000	02:30:00.0000	00:15:00.0000	0,0167-0,05Hz/5	1.465	314.31
CTR	2	3	User µV Input 1 (µV) #01	02:30:00.0000	02:45:00.0000	00:15:00.0000	0,0167-0,05Hz/5	2.38	191.42
CTR	2	3	User µV Input 1 (µV) #01	02:45:00.0000	03:00:00.0000	00:15:00.0000	0,0167-0,05Hz/5	2.38	242.47
CTR	2	3	User µV Input 1 (µV) #01	03:00:00.0000	03:15:00.0000	00:15:00.0000	0,0167-0,05Hz/5	2.38	97.71
CTR	2	3	User µV Input 1 (µV) #01	03:15:00.0000	03:30:00.0000	00:15:00.0000	0,0167-0,05Hz/5	2.014	43814.6
CTR	2	3	User µV Input 1 (µV) #01	03:30:00.0000	03:45:00.0000	00:15:00.0000	0,0167-0,05Hz/5	1.282	715.36
CTR	2	3	User µV Input 1 (µV) #01	03:45:00.0000	04:00:00.0000	00:15:00.0000	0,0167-0,05Hz/5	2.38	20791
CTR	1	4	User µV Input 1 (µV) #01	00:00:00.0000	00:15:00.0000	00:15:00.0000	0,0167-0,05Hz/5	2.38	1141.1
CTR	1	4	User µV Input 1 (µV) #01	00:15:00.0000	00:30:00.0000	00:15:00.0000	0,0167-0,05Hz/5	2.93	239.54
CTR	1	4	User µV Input 1 (µV) #01	00:30:00.0000	00:45:00.0000	00:15:00.0000	0,0167-0,05Hz/5	2.93	1780.82
CTR	1	4	User µV Input 1 (µV) #01	00:45:00.0000	01:00:00.0000	00:15:00.0000	0,0167-0,05Hz/5	2.563	763.64
CTR	1	4	User µV Input 1 (µV) #01	01:00:00.0000	01:15:00.0000	00:15:00.0000	0,0167-0,05Hz/5	2.197	1789.06
CTR	1	4	User µV Input 1 (µV) #01	01:15:00.0000	01:30:00.0000	00:15:00.0000	0,0167-0,05Hz/5	1.465	1824.31
CTR	1	4	User µV Input 1 (µV) #01	01:30:00.0000	01:45:00.0000	00:15:00.0000	0,0167-0,05Hz/5	2.93	206.03
CTR	1	4	User µV Input 1 (µV) #01	01:45:00.0000	02:00:00.0000	00:15:00.0000	0,0167-0,05Hz/5	1.831	448.2
CTR	1	4	User µV Input 1 (µV) #01	02:00:00.0000	02:15:00.0000	00:15:00.0000	0,0167-0,05Hz/5	2.014	272.28
CTR	1	4	User µV Input 1 (µV) #01	02:15:00.0000	02:30:00.0000	00:15:00.0000	0,0167-0,05Hz/5	3.479	885.73
CTR	1	4	User µV Input 1 (µV) #01	02:30:00.0000	02:45:00.0000	00:15:00.0000	0,0167-0,05Hz/5	1.465	1357.56
CTR	1	4	User µV Input 1 (µV) #01	02:45:00.0000	03:00:00.0000	00:15:00.0000	0,0167-0,05Hz/5	2.38	1306.38
CTR	1	4	User µV Input 1 (µV) #01	03:00:00.0000	03:15:00.0000	00:15:00.0000	0,0167-0,05Hz/5	3.113	362.76
CTR	1	4	User µV Input 1 (µV) #01	03:15:00.0000	03:30:00.0000	00:15:00.0000	0,0167-0,05Hz/5	2.014	214.51
CTR	1	4	User µV Input 1 (µV) #01	03:30:00.0000	03:45:00.0000	00:15:00.0000	0,0167-0,05Hz/5	2.747	110.09
CTR	1	4	User µV Input 1 (µV) #01	03:45:00.0000	04:00:00.0000	00:15:00.0000	0,0167-0,05Hz/5	2.014	874.38
CTR	2	4	User µV Input 1 (µV) #01	00:00:00.0000	00:15:00.0000	00:15:00.0000	0,0167-0,05Hz/5	2.563	781.97
CTR	2	4	User µV Input 1 (µV) #01	00:15:00.0000	00:30:00.0000	00:15:00.0000	0,0167-0,05Hz/5	1.465	1613.43
CTR	2	4	User µV Input 1 (µV) #01	00:30:00.0000	00:45:00.0000	00:15:00.0000	0,0167-0,05Hz/5	1.465	449.67
CTR	2	4	User µV Input 1 (µV) #01	00:45:00.0000	01:00:00.0000	00:15:00.0000	0,0167-0,05Hz/5	2.38	106.37
CTR	2	4	User µV Input 1 (µV) #01	01:00:00.0000	01:15:00.0000	00:15:00.0000	0,0167-0,05Hz/5	1.099	322.77
CTR	2	4	User µV Input 1 (µV) #01	01:15:00.0000	01:30:00.0000	00:15:00.0000	0,0167-0,05Hz/5	2.747	3565.59
CTR	2	4	User µV Input 1 (µV) #01	01:30:00.0000	01:45:00.0000	00:15:00.0000	0,0167-0,05Hz/5	2.197	1478.72
CTR	2	4	User µV Input 1 (µV) #01	01:45:00.0000	02:00:00.0000	00:15:00.0000	0,0167-0,05Hz/5	1.465	184.09
CTR	2	4	User µV Input 1 (µV) #01	02:00:00.0000	02:15:00.0000	00:15:00.0000	0,0167-0,05Hz/5	2.38	279.11
CTR	2	4	User µV Input 1 (µV) #01	02:15:00.0000	02:30:00.0000	00:15:00.0000	0,0167-0,05Hz/5	1.282	256.43
CTR	2	4	User µV Input 1 (µV) #01	02:30:00.0000	02:45:00.0000	00:15:00.0000	0,0167-0,05Hz/5	2.563	92.05
CTR	2	4	User µV Input 1 (µV) #01	02:45:00.0000	03:00:00.0000	00:15:00.0000	0,0167-0,05Hz/5	1.648	263.75
CTR	2	4	User µV Input 1 (µV) #01	03:00:00.0000	03:15:00.0000	00:15:00.0000	0,0167-0,05Hz/5	1.099	296.87
CTR	2	4	User µV Input 1 (µV) #01	03:15:00.0000	03:30:00.0000	00:15:00.0000	0,0167-0,05Hz/5	2.014	2781.11
CTR	2	4	User µV Input 1 (µV) #01	03:30:00.0000	03:45:00.0000	00:15:00.0000	0,0167-0,05Hz/5	1.648	209.9
CTR	2	4	User µV Input 1 (µV) #01	03:45:00.0000	04:00:00.0000	00:15:00.0000	0,0167-0,05Hz/5	1.648	1242.65
CTR	1	5	User µV Input 2 (µV) #02	00:00:00.0000	00:15:00.0000	00:15:00.0000	0,0167-0,05Hz/5	2.38	43.61
CTR	1	5	User µV Input 2 (µV) #02	00:15:00.0000	00:30:00.0000	00:15:00.0000	0,0167-0,05Hz/5	3.296	30.39
CTR	1	5	User µV Input 2 (µV) #02	00:30:00.0000	00:45:00.0000	00:15:00.0000	0,0167-0,05Hz/5	4.395	43.31
CTR	1	5	User µV Input 2 (µV) #02	00:45:00.0000	01:00:00.0000	00:15:00.0000	0,0167-0,05Hz/5	4.395	38.62
CTR	1	5	User µV Input 2 (µV) #02	01:00:00.0000	01:15:00.0000	00:15:00.0000	0,0167-0,05Hz/5	3.113	25.82
CTR	1	5	User µV Input 2 (µV) #02	01:15:00.0000	01:30:00.0000	00:15:00.0000	0,0167-0,05Hz/5	1.465	12.1
CTR	1	5	User µV Input 2 (µV) #02	01:30:00.0000	01:45:00.0000	00:15:00.0000	0,0167-0,05Hz/5	2.563	13.41
CTR	1	5	User µV Input 2 (µV) #02	01:45:00.0000	02:00:00.0000	00:15:00.0000	0,0167-0,05Hz/5	2.197	11.9
CTR	1	5	User µV Input 2 (µV) #02	02:00:00.0000	02:15:00.0000	00:15:00.0000	0,0167-0,05Hz/5	2.563	24.27
CTR	1	5	User µV Input 2 (µV) #02	02:15:00.0000	02:30:00.0000	00:15:00.0000	0,0167-0,05Hz/5	2.38	17.86
CTR	1	5	User µV Input 2 (µV) #02	02:30:00.0000	02:45:00.0000	00:15:00.0000	0,0167-0,05Hz/5	2.563	31.09
CTR	1	5	User µV Input 2 (µV) #02	02:45:00.0000	03:00:00.0000	00:15:00.0000	0,0167-0,05Hz/5	2.38	24.12
CTR	1	5	User µV Input 2 (µV) #02	03:00:00.0000	03:15:00.0000	00:15:00.0000	0,0167-0,05Hz/5	1.831	118.49
CTR	1	5	User µV Input 2 (µV) #02	03:15:00.0000	03:30:00.0000	00:15:00.0000	0,0167-0,05Hz/5	2.014	12.42
CTR	1	5	User µV Input 2 (µV) #02	03:30:00.0000	03:45:00.0000	00:15:00.0000	0,0167-0,05Hz/5	2.197	21.57
CTR	2	5	User µV Input 2 (µV) #02	00:00:00.0000	00:15:00.0000	00:15:00.0000	0,0167-0,05Hz/5	2.38	43.13
CTR	2	5	User µV Input 2 (µV) #02	00:15:00.0000	00:30:00.0000	00:15:00.0000	0,0167-0,05Hz/5	4.028	115.28
CTR	2	5	User µV Input 2 (µV) #02	00:30:00.0000	00:45:00.0000	00:15:00.0000	0,0167-0,05Hz/5	4.028	120.43
CTR	2	5	User µV Input 2 (µV) #02	00:45:00.0000	01:00:00.0000	00:15:00.0000	0,0167-0,05Hz/5	2.014	30.33
CTR	2	5	User µV Input 2 (µV) #02	01:00:00.0000	01:15:00.0000	00:15:00.0000	0,0167-0,05Hz/5	4.395	15.37
CTR	2	5	User µV Input 2 (µV) #02	01:15:00.0000	01:30:00.0000	00:15:00.0000	0,0167-0,05Hz/5	3.845	78.02
CTR	2	5	User µV Input 2 (µV) #02	01:30:00.0000	01:45:00.0000	00:15:00.0000	0,0167-0,05Hz/5	2.563	42.58
CTR	2	5	User µV Input 2 (µV) #02	01:45:00.0000	02:00:00.0000	00:15:00.0000	0,0167-0,05Hz/5	4.028	15.14
CTR	2	5	User µV Input 2 (µV) #02	02:00:00.0000	02:15:00.0000	00:15:00.0000	0,0167-0,05Hz/5	1.465	36.63
CTR	2	5	User µV Input 2 (µV) #02	02:15:00.0000	02:30:00.0000	00:15:00.0000	0,0167-0,05Hz/5	1.648	24.39
CTR	2	5	User µV Input 2 (µV) #02	02:30:00.0000	02:45:00.0000	00:15:00.0000	0,0167-0,05Hz/5	1.465	264.29
CTR	2	5	User µV Input 2 (µV) #02	02:45:00.0000	03:00:00.0000	00:15:00.0000	0,0167-0,05Hz/5	1.831	48.56
CTR	2	5	User µV Input 2 (µV) #02	03:00:00.0000	03:15:00.0000	00:15:00.0000	0,0167-0,05Hz/5	1.282	71.72
CTR	2	5	User µV Input 2 (µV) #02	03:15:00.0000	03:30:00.0000	00:15:00.0000	0,0167-0,05Hz/5	2.014	122.7
CTR	2	5	User µV Input 2 (µV) #02	03:30:00.0000	03:45:00.0000	00:15:00.0000	0,0167-0,05Hz/5	2.197	200.29
CTR	1	6	User µV Input 1 (µV) #01	00:00:00.0000	00:15:00.0000	00:15:00.0000	0,0167-0,05Hz/5	2.014	28.1
CTR	1	6	User µV Input 1 (µV) #01	00:15:00.0000	00:30:00.0000	00:15:00.0000	0,0167-0,05Hz/5	2.747	30.46
CTR	1	6	User µV Input 1 (µV) #01	00:30:00.0000	00:45:00.0000	00:15:00.0000	0,0167-0,05Hz/5	2.563	42.57
CTR	1	6	User µV Input 1 (µV) #01	00:45:00.0000	01:00:00.0000	00:15:00.0000	0,0167-0,05Hz/5	2.93	64.31
CTR	1	6	User µV Input 1 (µV) #01	01:00:00.0000	01:15:00.0000	00:15:00.0000	0,0167-0,05Hz/5	2.197	74.09
CTR	1	6	User µV Input 1 (µV) #01	01:15:00.0000	01:30:00.0000	00:15:00.0000	0,0167-0,05Hz/5	2.197	56.26
CTR	1	6	User µV Input 1 (µV) #01	01:30:00.0000	01:45:00.0000	00:15:00.0000	0,0167-0,05Hz/5	2.38	24.85
CTR	1	6	User µV Input 1 (µV) #01	01:45:00.0000	02:00:00.0000	00:15:00.0000	0,0167-0,05Hz/5	1.831	32.68
CTR	1	6	User µV Input 1 (µV) #01	02:00:00.0000	02:15:00.0000	00:15:00.0000	0,0167-0,05Hz/5	1.465	26.86
CTR	1	6	User µV Input 1 (µV) #01	02:15:00.0000	02:30:00.0000	00:15:00.0000	0,0167-0,05Hz/5	1.831	88.24
CTR	1	6	User µV Input 1 (µV) #01	02:30:00.0000	02:45:00.0000	00:15:00.0000	0,0167-0,05Hz/5	1.648	51.71
CTR	1	6	User µV Input 1 (µV) #01	02:45:00.0000	03:00:00.0000	00:15:00.0000	0,0167-0,05Hz/5	2.014	77.89
CTR	1	6	User µV Input 1 (µV) #01	03:00:00.0000	03:15:00.0000	00:15:00.0000	0,0167-0,05Hz/5	1.831	91.72
CTR	1	6	User µV Input 1 (µV) #01	03:15:00.0000	03:30:00.0000	00:15:00.0000	0,0167-0,05Hz/5	1.465	67.79
CTR	1	6	User µV Input 1 (µV) #01	03:30:00.0000	03:45:00.0000	00:15:00.0000	0,0167-0,05Hz/5	2.563	171.09
CTR	1	6	User µV Input 1 (µV) #01	03:45:00.0000	04:00:00.0000	00:15:00.0000	0,0167-0,05Hz/5	1.831	112.47
CTR	2	6	User µV Input 1 (µV) #01	00:00:00.0000	00:15:00.0000	00:15:00.0000	0,0167-0,05Hz/5	1.099	212243
CTR	2	6	User µV Input 1 (µV) #01	00:15:00.0000	00:30:00.0000	00:15:00.0000	0,0167-0,05Hz/5	1.831	413001
CTR	2	6	User µV Input 1 (µV) #01	00:30:00.0000	00:45:00.0000	00:15:00.0000	0,0167-0,05Hz/5	1.465	570961
CTR	2	6	User µV Input 1 (µV) #01	00:45:00.0000	01:00:00.0000	00:15:00.0000	0,0167-0,05Hz/5	1.648	12924.2
CTR	2	6	User µV Input 1 (µV) #01	01:00:00.0000	01:15:00.0000	00:15:00.0000	0,0167-0,05Hz/5	0.916	880.81
CTR	2	6	User µV Input 1 (µV) #01	01:15:00.0000	01:30:00.0000	00:15:00.0000	0,0167-0,05Hz/5	1.465	170.39
CTR	2	6	User µV Input 1 (µV) #01	01:30:00.0000	01:45:00.0000	00:15:00.0000	0,0167-0,05Hz/5	1.648	120.35
CTR	2	6	User µV Input 1 (µV) #01	01:45:00.0000	02:00:00.0000	00:15:00.0000	0,0167-0,05Hz/5	1.648	221.46
CTR	2	6	User µV Input 1 (µV) #01	02:00:00.0000	02:15:00.0000	00:15:00.0000	0,0167-0,05Hz/5	2.747	5311.64
CTR	2	6	User µV Input 1 (µV) #01	02:15:00.0000	02:30:00.0000	00:15:00.0000	0,0167-0,05Hz/5	1.465	174.88
CTR	2	6	User µV Input 1 (µV) #01	02:30:00.0000	02:45:00.0000	00:15:00.0000	0,0167-0,05Hz/5	2.014	171.66
CTR	2	6	User µV Input 1 (µV) #01	02:45:00.0000	03:00:00.0000	00:15:00.0000	0,0167-0,05Hz/5	1.465	262.34
CTR	2	6	User µV Input 1 (µV) #01	03:00:00.0000	03:15:00.0000	00:15:00.0000	0,0167-0,05Hz/5	2.563	122.16
CTR	2	6	User µV Input 1 (µV) #01	03:15:00.0000	03:30:00.0000	00:15:00.0000	0,0167-0,05Hz/5	1.831	294
CTR	2	6	User µV Input 1 (µV) #01	03:30:00.0000	03:45:00.0000	00:15:00.0000	0,0167-0,05Hz/5	2.38	160.65
CTR	2	6	User µV Input 1 (µV) #01	03:45:00.0000	04:00:00.0000	00:15:00.0000	0,0167-0,05Hz/5	1.282	90.79
CTR	1	7	User µV Input 2 (µV) #02	00:00:00.0000	00:15:00.0000	00:15:00.0000	0,0167-0,05Hz/5	2.38	21.21
CTR	1	7	User µV Input 2 (µV) #02	00:15:00.0000	00:30:00.0000	00:15:00.0000	0,0167-0,05Hz/5	1.282	49.48
CTR	1	7	User µV Input 2 (µV) #02	00:30:00.0000	00:45:00.0000	00:15:00.0000	0,0167-0,05Hz/5	2.014	46.76
CTR	1	7	User µV Input 2 (µV) #02	00:45:00.0000	01:00:00.0000	00:15:00.0000	0,0167-0,05Hz/5	1.831	67.85
CTR	1	7	User µV Input 2 (µV) #02	01:00:00.0000	01:15:00.0000	00:15:00.0000	0,0167-0,05Hz/5	2.197	86
CTR	1	7	User µV Input 2 (µV) #02	01:15:00.0000	01:30:00.0000	00:15:00.0000	0,0167-0,05Hz/5	1.831	61.23
CTR	1	7	User µV Input 2 (µV) #02	01:30:00.0000	01:45:00.0000	00:15:00.0000	0,0167-0,05Hz/5	3.113	9.66
CTR	1	7	User µV Input 2 (µV) #02	01:45:00.0000	02:00:00.0000	00:15:00.0000	0,0167-0,05Hz/5	2.747	17.8
CTR	1	7	User µV Input 2 (µV) #02	02:00:00.0000	02:15:00.0000	00:15:00.0000	0,0167-0,05Hz/5	3.113	19.84
CTR	1	7	User µV Input 2 (µV) #02	02:15:00.0000	02:30:00.0000	00:15:00.0000	0,0167-0,05Hz/5	2.38	18.41
CTR	1	7	User µV Input 2 (µV) #02	02:30:00.0000	02:45:00.0000	00:15:00.0000	0,0167-0,05Hz/5	2.197	39.8
CTR	1	7	User µV Input 2 (µV) #02	02:45:00.0000	03:00:00.0000	00:15:00.0000	0,0167-0,05Hz/5	1.831	79.22
CTR	1	7	User µV Input 2 (µV) #02	03:00:00.0000	03:15:00.0000	00:15:00.0000	0,0167-0,05Hz/5	1.831	50.52
CTR	1	7	User µV Input 2 (µV) #02	03:15:00.0000	03:30:00.0000	00:15:00.0000	0,0167-0,05Hz/5	1.831	84.13
CTR	1	7	User µV Input 2 (µV) #02	03:30:00.0000	03:45:00.0000	00:15:00.0000	0,0167-0,05Hz/5	2.563	87.29
CTR	2	7	User µV Input 2 (µV) #02	00:00:00.0000	00:15:00.0000	00:15:00.0000	0,0167-0,05Hz/5	1.465	43.56
CTR	2	7	User µV Input 2 (µV) #02	00:15:00.0000	00:30:00.0000	00:15:00.0000	0,0167-0,05Hz/5	2.014	19.6
CTR	2	7	User µV Input 2 (µV) #02	00:30:00.0000	00:45:00.0000	00:15:00.0000	0,0167-0,05Hz/5	2.197	55.06
CTR	2	7	User µV Input 2 (µV) #02	00:45:00.0000	01:00:00.0000	00:15:00.0000	0,0167-0,05Hz/5	2.747	52.81
CTR	2	7	User µV Input 2 (µV) #02	01:00:00.0000	01:15:00.0000	00:15:00.0000	0,0167-0,05Hz/5	1.648	13.69
CTR	2	7	User µV Input 2 (µV) #02	01:15:00.0000	01:30:00.0000	00:15:00.0000	0,0167-0,05Hz/5	0.916	23495.7
CTR	2	7	User µV Input 2 (µV) #02	01:30:00.0000	01:45:00.0000	00:15:00.0000	0,0167-0,05Hz/5	1.831	177707
CTR	2	7	User µV Input 2 (µV) #02	01:45:00.0000	02:00:00.0000	00:15:00.0000	0,0167-0,05Hz/5	3.113	11067.7
CTR	2	7	User µV Input 2 (µV) #02	02:00:00.0000	02:15:00.0000	00:15:00.0000	0,0167-0,05Hz/5	2.014	173721
CTR	2	7	User µV Input 2 (µV) #02	02:15:00.0000	02:30:00.0000	00:15:00.0000	0,0167-0,05Hz/5	2.563	15746.5
CTR	2	7	User µV Input 2 (µV) #02	02:30:00.0000	02:45:00.0000	00:15:00.0000	0,0167-0,05Hz/5	1.831	26702.4
CTR	2	7	User µV Input 2 (µV) #02	02:45:00.0000	03:00:00.0000	00:15:00.0000	0,0167-0,05Hz/5	1.831	52478.5
CTR	2	7	User µV Input 2 (µV) #02	03:00:00.0000	03:15:00.0000	00:15:00.0000	0,0167-0,05Hz/5	1.282	0.22
CTR	2	7	User µV Input 2 (µV) #02	03:15:00.0000	03:30:00.0000	00:15:00.0000	0,0167-0,05Hz/5	1.648	478726
CTR	2	7	User µV Input 2 (µV) #02	03:30:00.0000	03:45:00.0000	00:15:00.0000	0,0167-0,05Hz/5	2.014	2282758
CTR	1	8	User µV Input 2 (µV) #02	00:00:00.0000	00:15:00.0000	00:15:00.0000	0,0167-0,05Hz/5	1.099	130.59
CTR	1	8	User µV Input 2 (µV) #02	00:15:00.0000	00:30:00.0000	00:15:00.0000	0,0167-0,05Hz/5	2.563	111.17
CTR	1	8	User µV Input 2 (µV) #02	00:30:00.0000	00:45:00.0000	00:15:00.0000	0,0167-0,05Hz/5	1.648	109.41
CTR	1	8	User µV Input 2 (µV) #02	00:45:00.0000	01:00:00.0000	00:15:00.0000	0,0167-0,05Hz/5	1.465	67.73
CTR	1	8	User µV Input 2 (µV) #02	01:00:00.0000	01:15:00.0000	00:15:00.0000	0,0167-0,05Hz/5	2.93	57.35
CTR	1	8	User µV Input 2 (µV) #02	01:15:00.0000	01:30:00.0000	00:15:00.0000	0,0167-0,05Hz/5	1.648	45.21
CTR	1	8	User µV Input 2 (µV) #02	01:30:00.0000	01:45:00.0000	00:15:00.0000	0,0167-0,05Hz/5	2.93	227.25
CTR	1	8	User µV Input 2 (µV) #02	01:45:00.0000	02:00:00.0000	00:15:00.0000	0,0167-0,05Hz/5	3.113	70.51
CTR	1	8	User µV Input 2 (µV) #02	02:00:00.0000	02:15:00.0000	00:15:00.0000	0,0167-0,05Hz/5	2.38	189.09
CTR	1	8	User µV Input 2 (µV) #02	02:15:00.0000	02:30:00.0000	00:15:00.0000	0,0167-0,05Hz/5	1.831	384.59
CTR	1	8	User µV Input 2 (µV) #02	02:30:00.0000	02:45:00.0000	00:15:00.0000	0,0167-0,05Hz/5	1.465	237.89
CTR	1	8	User µV Input 2 (µV) #02	02:45:00.0000	03:00:00.0000	00:15:00.0000	0,0167-0,05Hz/5	2.38	38.6
CTR	1	8	User µV Input 2 (µV) #02	03:00:00.0000	03:15:00.0000	00:15:00.0000	0,0167-0,05Hz/5	2.197	31.43
CTR	1	8	User µV Input 2 (µV) #02	03:15:00.0000	03:30:00.0000	00:15:00.0000	0,0167-0,05Hz/5	1.831	457.02
CTR	1	8	User µV Input 2 (µV) #02	03:30:00.0000	03:45:00.0000	00:15:00.0000	0,0167-0,05Hz/5	2.747	732.39
CTR	2	8	User µV Input 2 (µV) #02	00:00:00.0000	00:15:00.0000	00:15:00.0000	0,0167-0,05Hz/5	2.563	41594
CTR	2	8	User µV Input 2 (µV) #02	00:15:00.0000	00:30:00.0000	00:15:00.0000	0,0167-0,05Hz/5	2.747	25907.7
CTR	2	8	User µV Input 2 (µV) #02	00:30:00.0000	00:45:00.0000	00:15:00.0000	0,0167-0,05Hz/5	2.563	67825.8
CTR	2	8	User µV Input 2 (µV) #02	00:45:00.0000	01:00:00.0000	00:15:00.0000	0,0167-0,05Hz/5	2.197	53604.9
CTR	2	8	User µV Input 2 (µV) #02	01:00:00.0000	01:15:00.0000	00:15:00.0000	0,0167-0,05Hz/5	1.831	16368.5
CTR	2	8	User µV Input 2 (µV) #02	01:15:00.0000	01:30:00.0000	00:15:00.0000	0,0167-0,05Hz/5	2.563	0.13
CTR	2	8	User µV Input 2 (µV) #02	01:30:00.0000	01:45:00.0000	00:15:00.0000	0,0167-0,05Hz/5	2.014	169.07
CTR	2	8	User µV Input 2 (µV) #02	01:45:00.0000	02:00:00.0000	00:15:00.0000	0,0167-0,05Hz/5	1.465	500250
CTR	2	8	User µV Input 2 (µV) #02	02:00:00.0000	02:15:00.0000	00:15:00.0000	0,0167-0,05Hz/5	1.648	9383.81
CTR	2	8	User µV Input 2 (µV) #02	02:15:00.0000	02:30:00.0000	00:15:00.0000	0,0167-0,05Hz/5	1.282	587325
CTR	2	8	User µV Input 2 (µV) #02	02:30:00.0000	02:45:00.0000	00:15:00.0000	0,0167-0,05Hz/5	1.648	291386
CTR	2	8	User µV Input 2 (µV) #02	02:45:00.0000	03:00:00.0000	00:15:00.0000	0,0167-0,05Hz/5	2.197	530183
CTR	2	8	User µV Input 2 (µV) #02	03:00:00.0000	03:15:00.0000	00:15:00.0000	0,0167-0,05Hz/5	1.465	127066
CTR	2	8	User µV Input 2 (µV) #02	03:15:00.0000	03:30:00.0000	00:15:00.0000	0,0167-0,05Hz/5	1.465	86978.9
CTR	2	8	User µV Input 2 (µV) #02	03:30:00.0000	03:45:00.0000	00:15:00.0000	0,0167-0,05Hz/5	1.831	130319
CTR	1	9	User µV Input 1 (µV) #01	00:00:00.0000	00:15:00.0000	00:15:00.0000	0,0167-0,05Hz/5	2.014	82.69
CTR	1	9	User µV Input 1 (µV) #01	00:15:00.0000	00:30:00.0000	00:15:00.0000	0,0167-0,05Hz/5	3.296	38.32
CTR	1	9	User µV Input 1 (µV) #01	00:30:00.0000	00:45:00.0000	00:15:00.0000	0,0167-0,05Hz/5	2.38	33.68
CTR	1	9	User µV Input 1 (µV) #01	00:45:00.0000	01:00:00.0000	00:15:00.0000	0,0167-0,05Hz/5	2.747	22.04
CTR	1	9	User µV Input 1 (µV) #01	01:00:00.0000	01:15:00.0000	00:15:00.0000	0,0167-0,05Hz/5	2.93	49.29
CTR	1	9	User µV Input 1 (µV) #01	01:15:00.0000	01:30:00.0000	00:15:00.0000	0,0167-0,05Hz/5	2.93	24.23
CTR	1	9	User µV Input 1 (µV) #01	01:30:00.0000	01:45:00.0000	00:15:00.0000	0,0167-0,05Hz/5	2.197	82.31
CTR	1	9	User µV Input 1 (µV) #01	01:45:00.0000	02:00:00.0000	00:15:00.0000	0,0167-0,05Hz/5	1.831	66.93
CTR	1	9	User µV Input 1 (µV) #01	02:00:00.0000	02:15:00.0000	00:15:00.0000	0,0167-0,05Hz/5	1.465	100.99
CTR	1	9	User µV Input 1 (µV) #01	02:15:00.0000	02:30:00.0000	00:15:00.0000	0,0167-0,05Hz/5	2.014	147.03
CTR	1	9	User µV Input 1 (µV) #01	02:30:00.0000	02:45:00.0000	00:15:00.0000	0,0167-0,05Hz/5	2.014	121.51
CTR	1	9	User µV Input 1 (µV) #01	02:45:00.0000	03:00:00.0000	00:15:00.0000	0,0167-0,05Hz/5	2.563	321.87
CTR	1	9	User µV Input 1 (µV) #01	03:00:00.0000	03:15:00.0000	00:15:00.0000	0,0167-0,05Hz/5	1.831	59.61
CTR	1	9	User µV Input 1 (µV) #01	03:15:00.0000	03:30:00.0000	00:15:00.0000	0,0167-0,05Hz/5	1.831	54.54
CTR	1	9	User µV Input 1 (µV) #01	03:30:00.0000	03:45:00.0000	00:15:00.0000	0,0167-0,05Hz/5	2.014	61.21
CTR	2	9	User µV Input 1 (µV) #01	00:00:00.0000	00:15:00.0000	00:15:00.0000	0,0167-0,05Hz/5	3.845	75.64
CTR	2	9	User µV Input 1 (µV) #01	00:15:00.0000	00:30:00.0000	00:15:00.0000	0,0167-0,05Hz/5	1.648	293.75
CTR	2	9	User µV Input 1 (µV) #01	00:30:00.0000	00:45:00.0000	00:15:00.0000	0,0167-0,05Hz/5	1.831	726.25
CTR	2	9	User µV Input 1 (µV) #01	00:45:00.0000	01:00:00.0000	00:15:00.0000	0,0167-0,05Hz/5	2.93	2305.86
CTR	2	9	User µV Input 1 (µV) #01	01:00:00.0000	01:15:00.0000	00:15:00.0000	0,0167-0,05Hz/5	2.38	144.34
CTR	2	9	User µV Input 1 (µV) #01	01:15:00.0000	01:30:00.0000	00:15:00.0000	0,0167-0,05Hz/5	1.099	277.96
CTR	2	9	User µV Input 1 (µV) #01	01:30:00.0000	01:45:00.0000	00:15:00.0000	0,0167-0,05Hz/5	2.197	260.54
CTR	2	9	User µV Input 1 (µV) #01	01:45:00.0000	02:00:00.0000	00:15:00.0000	0,0167-0,05Hz/5	1.648	203.46
CTR	2	9	User µV Input 1 (µV) #01	02:00:00.0000	02:15:00.0000	00:15:00.0000	0,0167-0,05Hz/5	2.197	779.17
CTR	2	9	User µV Input 1 (µV) #01	02:15:00.0000	02:30:00.0000	00:15:00.0000	0,0167-0,05Hz/5	1.831	262.71
CTR	2	9	User µV Input 1 (µV) #01	02:30:00.0000	02:45:00.0000	00:15:00.0000	0,0167-0,05Hz/5	1.831	1590.79
CTR	2	9	User µV Input 1 (µV) #01	02:45:00.0000	03:00:00.0000	00:15:00.0000	0,0167-0,05Hz/5	3.845	53.14
CTR	2	9	User µV Input 1 (µV) #01	03:00:00.0000	03:15:00.0000	00:15:00.0000	0,0167-0,05Hz/5	1.831	206.6
CTR	2	9	User µV Input 1 (µV) #01	03:15:00.0000	03:30:00.0000	00:15:00.0000	0,0167-0,05Hz/5	2.197	135.47
CTR	2	9	User µV Input 1 (µV) #01	03:30:00.0000	03:45:00.0000	00:15:00.0000	0,0167-0,05Hz/5	2.014	355.62
CTR	2	9	User µV Input 1 (µV) #01	03:45:00.0000	04:00:00.0000	00:15:00.0000	0,0167-0,05Hz/5	2.563	556.11
EXP	1	1	User µV Input 1 (µV) #01	00:00:00.0000	00:15:00.0000	00:15:00.0000	0,0167-0,05Hz/5	2.197	141.75
EXP	1	1	User µV Input 1 (µV) #01	00:15:00.0000	00:30:00.0000	00:15:00.0000	0,0167-0,05Hz/5	3.113	80.56
EXP	1	1	User µV Input 1 (µV) #01	00:30:00.0000	00:45:00.0000	00:15:00.0000	0,0167-0,05Hz/5	1.465	886.19
EXP	1	1	User µV Input 1 (µV) #01	00:45:00.0000	01:00:00.0000	00:15:00.0000	0,0167-0,05Hz/5	1.648	252.48
EXP	1	1	User µV Input 1 (µV) #01	01:00:00.0000	01:15:00.0000	00:15:00.0000	0,0167-0,05Hz/5	2.747	62.19
EXP	1	1	User µV Input 1 (µV) #01	01:15:00.0000	01:30:00.0000	00:15:00.0000	0,0167-0,05Hz/5	1.648	606.95
EXP	1	1	User µV Input 1 (µV) #01	01:30:00.0000	01:45:00.0000	00:15:00.0000	0,0167-0,05Hz/5	2.014	478.73
EXP	1	1	User µV Input 1 (µV) #01	01:45:00.0000	02:00:00.0000	00:15:00.0000	0,0167-0,05Hz/5	2.93	375.42
EXP	1	1	User µV Input 1 (µV) #01	02:00:00.0000	02:15:00.0000	00:15:00.0000	0,0167-0,05Hz/5	2.38	319.32
EXP	1	1	User µV Input 1 (µV) #01	02:15:00.0000	02:30:00.0000	00:15:00.0000	0,0167-0,05Hz/5	2.197	67.51
EXP	1	1	User µV Input 1 (µV) #01	02:30:00.0000	02:45:00.0000	00:15:00.0000	0,0167-0,05Hz/5	2.38	134.07
EXP	1	1	User µV Input 1 (µV) #01	02:45:00.0000	03:00:00.0000	00:15:00.0000	0,0167-0,05Hz/5	2.38	106.62
EXP	1	1	User µV Input 1 (µV) #01	03:00:00.0000	03:15:00.0000	00:15:00.0000	0,0167-0,05Hz/5	2.197	155.27
EXP	1	1	User µV Input 1 (µV) #01	03:15:00.0000	03:30:00.0000	00:15:00.0000	0,0167-0,05Hz/5	2.197	77.16
EXP	1	1	User µV Input 1 (µV) #01	03:30:00.0000	03:45:00.0000	00:15:00.0000	0,0167-0,05Hz/5	2.747	57.61
EXP	1	1	User µV Input 1 (µV) #01	03:45:00.0000	04:00:00.0000	00:15:00.0000	0,0167-0,05Hz/5	2.38	201.18
EXP	2	1	User µV Input 1 (µV) #01	00:00:00.0000	00:15:00.0000	00:15:00.0000	0,0167-0,05Hz/5	1.282	113.06
EXP	2	1	User µV Input 1 (µV) #01	00:15:00.0000	00:30:00.0000	00:15:00.0000	0,0167-0,05Hz/5	3.296	89.97
EXP	2	1	User µV Input 1 (µV) #01	00:30:00.0000	00:45:00.0000	00:15:00.0000	0,0167-0,05Hz/5	2.38	696.17
EXP	2	1	User µV Input 1 (µV) #01	00:45:00.0000	01:00:00.0000	00:15:00.0000	0,0167-0,05Hz/5	1.831	133.02
EXP	2	1	User µV Input 1 (µV) #01	01:00:00.0000	01:15:00.0000	00:15:00.0000	0,0167-0,05Hz/5	2.014	101.6
EXP	2	1	User µV Input 1 (µV) #01	01:15:00.0000	01:30:00.0000	00:15:00.0000	0,0167-0,05Hz/5	1.648	2407.38
EXP	2	1	User µV Input 1 (µV) #01	01:30:00.0000	01:45:00.0000	00:15:00.0000	0,0167-0,05Hz/5	1.648	48.85
EXP	2	1	User µV Input 1 (µV) #01	01:45:00.0000	02:00:00.0000	00:15:00.0000	0,0167-0,05Hz/5	3.113	142.02
EXP	2	1	User µV Input 1 (µV) #01	02:00:00.0000	02:15:00.0000	00:15:00.0000	0,0167-0,05Hz/5	3.845	718.79
EXP	2	1	User µV Input 1 (µV) #01	02:15:00.0000	02:30:00.0000	00:15:00.0000	0,0167-0,05Hz/5	3.845	54.77
EXP	2	1	User µV Input 1 (µV) #01	02:30:00.0000	02:45:00.0000	00:15:00.0000	0,0167-0,05Hz/5	3.845	246.07
EXP	2	1	User µV Input 1 (µV) #01	02:45:00.0000	03:00:00.0000	00:15:00.0000	0,0167-0,05Hz/5	2.563	231.05
EXP	2	1	User µV Input 1 (µV) #01	03:00:00.0000	03:15:00.0000	00:15:00.0000	0,0167-0,05Hz/5	1.465	449898
EXP	2	1	User µV Input 1 (µV) #01	03:15:00.0000	03:30:00.0000	00:15:00.0000	0,0167-0,05Hz/5	1.465	408.13
EXP	2	1	User µV Input 1 (µV) #01	03:30:00.0000	03:45:00.0000	00:15:00.0000	0,0167-0,05Hz/5	3.113	3047.74
EXP	1	2	User µV Input 1 (µV) #01	00:00:00.0000	00:15:00.0000	00:15:00.0000	0,0167-0,05Hz/5	2.563	27.24
EXP	1	2	User µV Input 1 (µV) #01	00:15:00.0000	00:30:00.0000	00:15:00.0000	0,0167-0,05Hz/5	1.831	14.16
EXP	1	2	User µV Input 1 (µV) #01	00:30:00.0000	00:45:00.0000	00:15:00.0000	0,0167-0,05Hz/5	2.38	6.02
EXP	1	2	User µV Input 1 (µV) #01	00:45:00.0000	01:00:00.0000	00:15:00.0000	0,0167-0,05Hz/5	2.747	28.34
EXP	1	2	User µV Input 1 (µV) #01	01:00:00.0000	01:15:00.0000	00:15:00.0000	0,0167-0,05Hz/5	1.465	15.14
EXP	1	2	User µV Input 1 (µV) #01	01:15:00.0000	01:30:00.0000	00:15:00.0000	0,0167-0,05Hz/5	2.197	21.54
EXP	1	2	User µV Input 1 (µV) #01	01:30:00.0000	01:45:00.0000	00:15:00.0000	0,0167-0,05Hz/5	2.197	27.37
EXP	1	2	User µV Input 1 (µV) #01	01:45:00.0000	02:00:00.0000	00:15:00.0000	0,0167-0,05Hz/5	1.831	84.2
EXP	1	2	User µV Input 1 (µV) #01	02:00:00.0000	02:15:00.0000	00:15:00.0000	0,0167-0,05Hz/5	2.563	159.13
EXP	1	2	User µV Input 1 (µV) #01	02:15:00.0000	02:30:00.0000	00:15:00.0000	0,0167-0,05Hz/5	1.282	152.49
EXP	1	2	User µV Input 1 (µV) #01	02:30:00.0000	02:45:00.0000	00:15:00.0000	0,0167-0,05Hz/5	1.465	290.84
EXP	1	2	User µV Input 1 (µV) #01	02:45:00.0000	03:00:00.0000	00:15:00.0000	0,0167-0,05Hz/5	2.38	14.85
EXP	1	2	User µV Input 1 (µV) #01	03:00:00.0000	03:15:00.0000	00:15:00.0000	0,0167-0,05Hz/5	1.282	74.93
EXP	1	2	User µV Input 1 (µV) #01	03:15:00.0000	03:30:00.0000	00:15:00.0000	0,0167-0,05Hz/5	1.465	60.03
EXP	1	2	User µV Input 1 (µV) #01	03:30:00.0000	03:45:00.0000	00:15:00.0000	0,0167-0,05Hz/5	2.197	130.9
EXP	2	2	User µV Input 1 (µV) #01	00:00:00.0000	00:15:00.0000	00:15:00.0000	0,0167-0,05Hz/5	1.648	174.28
EXP	2	2	User µV Input 1 (µV) #01	00:15:00.0000	00:30:00.0000	00:15:00.0000	0,0167-0,05Hz/5	2.197	45.34
EXP	2	2	User µV Input 1 (µV) #01	00:30:00.0000	00:45:00.0000	00:15:00.0000	0,0167-0,05Hz/5	4.028	117.17
EXP	2	2	User µV Input 1 (µV) #01	00:45:00.0000	01:00:00.0000	00:15:00.0000	0,0167-0,05Hz/5	2.014	323.11
EXP	2	2	User µV Input 1 (µV) #01	01:00:00.0000	01:15:00.0000	00:15:00.0000	0,0167-0,05Hz/5	2.93	516.09
EXP	2	2	User µV Input 1 (µV) #01	01:15:00.0000	01:30:00.0000	00:15:00.0000	0,0167-0,05Hz/5	1.282	113500
EXP	2	2	User µV Input 1 (µV) #01	01:30:00.0000	01:45:00.0000	00:15:00.0000	0,0167-0,05Hz/5	2.197	193628
EXP	2	2	User µV Input 1 (µV) #01	01:45:00.0000	02:00:00.0000	00:15:00.0000	0,0167-0,05Hz/5	1.465	256.18
EXP	2	2	User µV Input 1 (µV) #01	02:00:00.0000	02:15:00.0000	00:15:00.0000	0,0167-0,05Hz/5	1.831	641.82
EXP	2	2	User µV Input 1 (µV) #01	02:15:00.0000	02:30:00.0000	00:15:00.0000	0,0167-0,05Hz/5	2.563	73.05
EXP	2	2	User µV Input 1 (µV) #01	02:30:00.0000	02:45:00.0000	00:15:00.0000	0,0167-0,05Hz/5	3.662	11.22
EXP	2	2	User µV Input 1 (µV) #01	02:45:00.0000	03:00:00.0000	00:15:00.0000	0,0167-0,05Hz/5	3.662	18.15
EXP	2	2	User µV Input 1 (µV) #01	03:00:00.0000	03:15:00.0000	00:15:00.0000	0,0167-0,05Hz/5	1.465	62.92
EXP	2	2	User µV Input 1 (µV) #01	03:15:00.0000	03:30:00.0000	00:15:00.0000	0,0167-0,05Hz/5	2.014	173.09
EXP	2	2	User µV Input 1 (µV) #01	03:30:00.0000	03:45:00.0000	00:15:00.0000	0,0167-0,05Hz/5	1.648	3533.23
EXP	2	2	User µV Input 1 (µV) #01	03:45:00.0000	04:00:00.0000	00:15:00.0000	0,0167-0,05Hz/5	2.38	420.29
EXP	1	3	User µV Input 1 (µV) #01	00:00:00.0000	00:15:00.0000	00:15:00.0000	0,0167-0,05Hz/5	1.465	119.58
EXP	1	3	User µV Input 1 (µV) #01	00:15:00.0000	00:30:00.0000	00:15:00.0000	0,0167-0,05Hz/5	1.282	23074
EXP	1	3	User µV Input 1 (µV) #01	00:30:00.0000	00:45:00.0000	00:15:00.0000	0,0167-0,05Hz/5	2.38	447.42
EXP	1	3	User µV Input 1 (µV) #01	00:45:00.0000	01:00:00.0000	00:15:00.0000	0,0167-0,05Hz/5	4.211	51.34
EXP	1	3	User µV Input 1 (µV) #01	01:00:00.0000	01:15:00.0000	00:15:00.0000	0,0167-0,05Hz/5	1.099	156.34
EXP	1	3	User µV Input 1 (µV) #01	01:15:00.0000	01:30:00.0000	00:15:00.0000	0,0167-0,05Hz/5	2.197	78.31
EXP	1	3	User µV Input 1 (µV) #01	01:30:00.0000	01:45:00.0000	00:15:00.0000	0,0167-0,05Hz/5	1.648	27286.2
EXP	1	3	User µV Input 1 (µV) #01	01:45:00.0000	02:00:00.0000	00:15:00.0000	0,0167-0,05Hz/5	1.831	100.24
EXP	1	3	User µV Input 1 (µV) #01	02:00:00.0000	02:15:00.0000	00:15:00.0000	0,0167-0,05Hz/5	1.282	30820.6
EXP	1	3	User µV Input 1 (µV) #01	02:15:00.0000	02:30:00.0000	00:15:00.0000	0,0167-0,05Hz/5	1.831	10165.1
EXP	1	3	User µV Input 1 (µV) #01	02:30:00.0000	02:45:00.0000	00:15:00.0000	0,0167-0,05Hz/5	0.916	19076.4
EXP	1	3	User µV Input 1 (µV) #01	02:45:00.0000	03:00:00.0000	00:15:00.0000	0,0167-0,05Hz/5	1.831	18983
EXP	1	3	User µV Input 1 (µV) #01	03:00:00.0000	03:15:00.0000	00:15:00.0000	0,0167-0,05Hz/5	1.282	1239.48
EXP	1	3	User µV Input 1 (µV) #01	03:15:00.0000	03:30:00.0000	00:15:00.0000	0,0167-0,05Hz/5	1.831	29.35
EXP	1	3	User µV Input 1 (µV) #01	03:30:00.0000	03:45:00.0000	00:15:00.0000	0,0167-0,05Hz/5	2.197	29.66
EXP	2	3	User µV Input 1 (µV) #01	00:00:00.0000	00:15:00.0000	00:15:00.0000	0,0167-0,05Hz/5	1.465	119.58
EXP	2	3	User µV Input 1 (µV) #01	00:15:00.0000	00:30:00.0000	00:15:00.0000	0,0167-0,05Hz/5	1.282	23074
EXP	2	3	User µV Input 1 (µV) #01	00:30:00.0000	00:45:00.0000	00:15:00.0000	0,0167-0,05Hz/5	2.38	447.42
EXP	2	3	User µV Input 1 (µV) #01	00:45:00.0000	01:00:00.0000	00:15:00.0000	0,0167-0,05Hz/5	4.211	51.34
EXP	2	3	User µV Input 1 (µV) #01	01:00:00.0000	01:15:00.0000	00:15:00.0000	0,0167-0,05Hz/5	1.099	156.34
EXP	2	3	User µV Input 1 (µV) #01	01:15:00.0000	01:30:00.0000	00:15:00.0000	0,0167-0,05Hz/5	2.197	78.31
EXP	2	3	User µV Input 1 (µV) #01	01:30:00.0000	01:45:00.0000	00:15:00.0000	0,0167-0,05Hz/5	1.648	27286.2
EXP	2	3	User µV Input 1 (µV) #01	01:45:00.0000	02:00:00.0000	00:15:00.0000	0,0167-0,05Hz/5	1.831	100.24
EXP	2	3	User µV Input 1 (µV) #01	02:00:00.0000	02:15:00.0000	00:15:00.0000	0,0167-0,05Hz/5	1.282	30820.6
EXP	2	3	User µV Input 1 (µV) #01	02:15:00.0000	02:30:00.0000	00:15:00.0000	0,0167-0,05Hz/5	1.831	10165.1
EXP	2	3	User µV Input 1 (µV) #01	02:30:00.0000	02:45:00.0000	00:15:00.0000	0,0167-0,05Hz/5	0.916	19076.4
EXP	2	3	User µV Input 1 (µV) #01	02:45:00.0000	03:00:00.0000	00:15:00.0000	0,0167-0,05Hz/5	1.831	18983
EXP	2	3	User µV Input 1 (µV) #01	03:00:00.0000	03:15:00.0000	00:15:00.0000	0,0167-0,05Hz/5	1.282	1239.48
EXP	2	3	User µV Input 1 (µV) #01	03:15:00.0000	03:30:00.0000	00:15:00.0000	0,0167-0,05Hz/5	1.831	29.35
EXP	2	3	User µV Input 1 (µV) #01	03:30:00.0000	03:45:00.0000	00:15:00.0000	0,0167-0,05Hz/5	2.197	29.66
EXP	1	4	User µV Input 1 (µV) #01	00:00:00.0000	00:15:00.0000	00:15:00.0000	0,0167-0,05Hz/5	2.197	124.3
EXP	1	4	User µV Input 1 (µV) #01	00:15:00.0000	00:30:00.0000	00:15:00.0000	0,0167-0,05Hz/5	1.099	33.58
EXP	1	4	User µV Input 1 (µV) #01	00:30:00.0000	00:45:00.0000	00:15:00.0000	0,0167-0,05Hz/5	3.662	26.1
EXP	1	4	User µV Input 1 (µV) #01	00:45:00.0000	01:00:00.0000	00:15:00.0000	0,0167-0,05Hz/5	1.648	33.1
EXP	1	4	User µV Input 1 (µV) #01	01:00:00.0000	01:15:00.0000	00:15:00.0000	0,0167-0,05Hz/5	3.113	82.62
EXP	1	4	User µV Input 1 (µV) #01	01:15:00.0000	01:30:00.0000	00:15:00.0000	0,0167-0,05Hz/5	1.831	115.59
EXP	1	4	User µV Input 1 (µV) #01	01:30:00.0000	01:45:00.0000	00:15:00.0000	0,0167-0,05Hz/5	2.197	64.45
EXP	1	4	User µV Input 1 (µV) #01	01:45:00.0000	02:00:00.0000	00:15:00.0000	0,0167-0,05Hz/5	2.38	65.64
EXP	1	4	User µV Input 1 (µV) #01	02:00:00.0000	02:15:00.0000	00:15:00.0000	0,0167-0,05Hz/5	1.648	43.79
EXP	1	4	User µV Input 1 (µV) #01	02:15:00.0000	02:30:00.0000	00:15:00.0000	0,0167-0,05Hz/5	1.831	16.19
EXP	1	4	User µV Input 1 (µV) #01	02:30:00.0000	02:45:00.0000	00:15:00.0000	0,0167-0,05Hz/5	1.465	50.54
EXP	1	4	User µV Input 1 (µV) #01	02:45:00.0000	03:00:00.0000	00:15:00.0000	0,0167-0,05Hz/5	2.747	44.57
EXP	1	4	User µV Input 1 (µV) #01	03:00:00.0000	03:15:00.0000	00:15:00.0000	0,0167-0,05Hz/5	2.014	54.11
EXP	1	4	User µV Input 1 (µV) #01	03:15:00.0000	03:30:00.0000	00:15:00.0000	0,0167-0,05Hz/5	1.831	76.11
EXP	1	4	User µV Input 1 (µV) #01	03:30:00.0000	03:45:00.0000	00:15:00.0000	0,0167-0,05Hz/5	2.197	58.71
EXP	1	4	User µV Input 1 (µV) #01	03:45:00.0000	04:00:00.0000	00:15:00.0000	0,0167-0,05Hz/5	1.099	146.58
EXP	2	4	User µV Input 1 (µV) #01	00:00:00.0000	00:15:00.0000	00:15:00.0000	0,0167-0,05Hz/5	1.282	357908
EXP	2	4	User µV Input 1 (µV) #01	00:15:00.0000	00:30:00.0000	00:15:00.0000	0,0167-0,05Hz/5	1.831	57873.9
EXP	2	4	User µV Input 1 (µV) #01	00:30:00.0000	00:45:00.0000	00:15:00.0000	0,0167-0,05Hz/5	1.831	701471
EXP	2	4	User µV Input 1 (µV) #01	00:45:00.0000	01:00:00.0000	00:15:00.0000	0,0167-0,05Hz/5	1.648	1.78424e+06
EXP	2	4	User µV Input 1 (µV) #01	01:00:00.0000	01:15:00.0000	00:15:00.0000	0,0167-0,05Hz/5	2.38	329273
EXP	2	4	User µV Input 1 (µV) #01	01:15:00.0000	01:30:00.0000	00:15:00.0000	0,0167-0,05Hz/5	2.93	103139
EXP	2	4	User µV Input 1 (µV) #01	01:30:00.0000	01:45:00.0000	00:15:00.0000	0,0167-0,05Hz/5	2.014	541879
EXP	2	4	User µV Input 1 (µV) #01	01:45:00.0000	02:00:00.0000	00:15:00.0000	0,0167-0,05Hz/5	1.831	511059
EXP	2	4	User µV Input 1 (µV) #01	02:00:00.0000	02:15:00.0000	00:15:00.0000	0,0167-0,05Hz/5	1.465	984938
EXP	2	4	User µV Input 1 (µV) #01	02:15:00.0000	02:30:00.0000	00:15:00.0000	0,0167-0,05Hz/5	2.014	177616
EXP	2	4	User µV Input 1 (µV) #01	02:30:00.0000	02:45:00.0000	00:15:00.0000	0,0167-0,05Hz/5	1.465	1.08314e+06
EXP	2	4	User µV Input 1 (µV) #01	02:45:00.0000	03:00:00.0000	00:15:00.0000	0,0167-0,05Hz/5	1.831	1061239
EXP	2	4	User µV Input 1 (µV) #01	03:00:00.0000	03:15:00.0000	00:15:00.0000	0,0167-0,05Hz/5	1.648	804828
EXP	2	4	User µV Input 1 (µV) #01	03:15:00.0000	03:30:00.0000	00:15:00.0000	0,0167-0,05Hz/5	1.648	655897
EXP	2	4	User µV Input 1 (µV) #01	03:30:00.0000	03:45:00.0000	00:15:00.0000	0,0167-0,05Hz/5	1.648	2193651
EXP	1	5	User µV Input 1 (µV) #01	00:00:00.0000	00:15:00.0000	00:15:00.0000	0,0167-0,05Hz/5	1.831	15728.7
EXP	1	5	User µV Input 1 (µV) #01	00:15:00.0000	00:30:00.0000	00:15:00.0000	0,0167-0,05Hz/5	2.197	41.67
EXP	1	5	User µV Input 1 (µV) #01	00:30:00.0000	00:45:00.0000	00:15:00.0000	0,0167-0,05Hz/5	2.197	66616.2
EXP	1	5	User µV Input 1 (µV) #01	00:45:00.0000	01:00:00.0000	00:15:00.0000	0,0167-0,05Hz/5	1.465	842.22
EXP	1	5	User µV Input 1 (µV) #01	01:00:00.0000	01:15:00.0000	00:15:00.0000	0,0167-0,05Hz/5	1.099	70.26
EXP	1	5	User µV Input 1 (µV) #01	01:15:00.0000	01:30:00.0000	00:15:00.0000	0,0167-0,05Hz/5	1.465	116.63
EXP	1	5	User µV Input 1 (µV) #01	01:30:00.0000	01:45:00.0000	00:15:00.0000	0,0167-0,05Hz/5	2.38	18846.4
EXP	1	5	User µV Input 1 (µV) #01	01:45:00.0000	02:00:00.0000	00:15:00.0000	0,0167-0,05Hz/5	2.747	356528
EXP	1	5	User µV Input 1 (µV) #01	02:00:00.0000	02:15:00.0000	00:15:00.0000	0,0167-0,05Hz/5	2.197	858.45
EXP	1	5	User µV Input 1 (µV) #01	02:15:00.0000	02:30:00.0000	00:15:00.0000	0,0167-0,05Hz/5	2.38	1895.73
EXP	1	5	User µV Input 1 (µV) #01	02:30:00.0000	02:45:00.0000	00:15:00.0000	0,0167-0,05Hz/5	1.282	521494
EXP	1	5	User µV Input 1 (µV) #01	02:45:00.0000	03:00:00.0000	00:15:00.0000	0,0167-0,05Hz/5	1.099	1.52005e+06
EXP	1	5	User µV Input 1 (µV) #01	03:00:00.0000	03:15:00.0000	00:15:00.0000	0,0167-0,05Hz/5	1.648	372250
EXP	1	5	User µV Input 1 (µV) #01	03:15:00.0000	03:30:00.0000	00:15:00.0000	0,0167-0,05Hz/5	2.93	81545.6
EXP	2	5	User µV Input 1 (µV) #01	00:00:00.0000	00:15:00.0000	00:15:00.0000	0,0167-0,05Hz/5	2.747	97.84
EXP	2	5	User µV Input 1 (µV) #01	00:15:00.0000	00:30:00.0000	00:15:00.0000	0,0167-0,05Hz/5	2.93	60.56
EXP	2	5	User µV Input 1 (µV) #01	00:30:00.0000	00:45:00.0000	00:15:00.0000	0,0167-0,05Hz/5	1.831	30.64
EXP	2	5	User µV Input 1 (µV) #01	00:45:00.0000	01:00:00.0000	00:15:00.0000	0,0167-0,05Hz/5	2.197	526.76
EXP	2	5	User µV Input 1 (µV) #01	01:00:00.0000	01:15:00.0000	00:15:00.0000	0,0167-0,05Hz/5	1.831	18.8
EXP	2	5	User µV Input 1 (µV) #01	01:15:00.0000	01:30:00.0000	00:15:00.0000	0,0167-0,05Hz/5	2.014	59.82
EXP	2	5	User µV Input 1 (µV) #01	01:30:00.0000	01:45:00.0000	00:15:00.0000	0,0167-0,05Hz/5	2.014	34.44
EXP	2	5	User µV Input 1 (µV) #01	01:45:00.0000	02:00:00.0000	00:15:00.0000	0,0167-0,05Hz/5	2.197	2324.81
EXP	2	5	User µV Input 1 (µV) #01	02:00:00.0000	02:15:00.0000	00:15:00.0000	0,0167-0,05Hz/5	2.563	40.17
EXP	2	5	User µV Input 1 (µV) #01	02:15:00.0000	02:30:00.0000	00:15:00.0000	0,0167-0,05Hz/5	1.831	66.31
EXP	2	5	User µV Input 1 (µV) #01	02:30:00.0000	02:45:00.0000	00:15:00.0000	0,0167-0,05Hz/5	1.648	47.69
EXP	2	5	User µV Input 1 (µV) #01	02:45:00.0000	03:00:00.0000	00:15:00.0000	0,0167-0,05Hz/5	1.465	25.37
EXP	2	5	User µV Input 1 (µV) #01	03:00:00.0000	03:15:00.0000	00:15:00.0000	0,0167-0,05Hz/5	2.197	153.02
EXP	2	5	User µV Input 1 (µV) #01	03:15:00.0000	03:30:00.0000	00:15:00.0000	0,0167-0,05Hz/5	1.465	83.51
EXP	2	5	User µV Input 1 (µV) #01	03:30:00.0000	03:45:00.0000	00:15:00.0000	0,0167-0,05Hz/5	2.38	47.39
EXP	2	5	User µV Input 1 (µV) #01	03:45:00.0000	04:00:00.0000	00:15:00.0000	0,0167-0,05Hz/5	2.197	25.44
EXP	1	6	User µV Input 2 (µV) #02	00:00:00.0000	00:15:00.0000	00:15:00.0000	0,0167-0,05Hz/5	2.197	90.38
EXP	1	6	User µV Input 2 (µV) #02	00:15:00.0000	00:30:00.0000	00:15:00.0000	0,0167-0,05Hz/5	2.197	40.79
EXP	1	6	User µV Input 2 (µV) #02	00:30:00.0000	00:45:00.0000	00:15:00.0000	0,0167-0,05Hz/5	3.113	23.23
EXP	1	6	User µV Input 2 (µV) #02	00:45:00.0000	01:00:00.0000	00:15:00.0000	0,0167-0,05Hz/5	1.648	32.01
EXP	1	6	User µV Input 2 (µV) #02	01:00:00.0000	01:15:00.0000	00:15:00.0000	0,0167-0,05Hz/5	2.197	25.45
EXP	1	6	User µV Input 2 (µV) #02	01:15:00.0000	01:30:00.0000	00:15:00.0000	0,0167-0,05Hz/5	4.761	27.25
EXP	1	6	User µV Input 2 (µV) #02	01:30:00.0000	01:45:00.0000	00:15:00.0000	0,0167-0,05Hz/5	1.648	29.94
EXP	1	6	User µV Input 2 (µV) #02	01:45:00.0000	02:00:00.0000	00:15:00.0000	0,0167-0,05Hz/5	1.648	39.41
EXP	1	6	User µV Input 2 (µV) #02	02:00:00.0000	02:15:00.0000	00:15:00.0000	0,0167-0,05Hz/5	2.93	11.42
EXP	1	6	User µV Input 2 (µV) #02	02:15:00.0000	02:30:00.0000	00:15:00.0000	0,0167-0,05Hz/5	2.014	14.57
EXP	1	6	User µV Input 2 (µV) #02	02:30:00.0000	02:45:00.0000	00:15:00.0000	0,0167-0,05Hz/5	1.465	69.74
EXP	1	6	User µV Input 2 (µV) #02	02:45:00.0000	03:00:00.0000	00:15:00.0000	0,0167-0,05Hz/5	2.014	205.93
EXP	1	6	User µV Input 2 (µV) #02	03:00:00.0000	03:15:00.0000	00:15:00.0000	0,0167-0,05Hz/5	3.113	32.01
EXP	1	6	User µV Input 2 (µV) #02	03:15:00.0000	03:30:00.0000	00:15:00.0000	0,0167-0,05Hz/5	2.93	33.56
EXP	1	6	User µV Input 2 (µV) #02	03:30:00.0000	03:45:00.0000	00:15:00.0000	0,0167-0,05Hz/5	1.831	44.71
EXP	2	6	User µV Input 2 (µV) #02	00:00:00.0000	00:15:00.0000	00:15:00.0000	0,0167-0,05Hz/5	1.099	8937.18
EXP	2	6	User µV Input 2 (µV) #02	00:15:00.0000	00:30:00.0000	00:15:00.0000	0,0167-0,05Hz/5	1.648	657.55
EXP	2	6	User µV Input 2 (µV) #02	00:30:00.0000	00:45:00.0000	00:15:00.0000	0,0167-0,05Hz/5	1.648	24536
EXP	2	6	User µV Input 2 (µV) #02	00:45:00.0000	01:00:00.0000	00:15:00.0000	0,0167-0,05Hz/5	0.916	23508.8
EXP	2	6	User µV Input 2 (µV) #02	01:00:00.0000	01:15:00.0000	00:15:00.0000	0,0167-0,05Hz/5	2.014	3956.66
EXP	2	6	User µV Input 2 (µV) #02	01:15:00.0000	01:30:00.0000	00:15:00.0000	0,0167-0,05Hz/5	2.197	36896.2
EXP	2	6	User µV Input 2 (µV) #02	01:30:00.0000	01:45:00.0000	00:15:00.0000	0,0167-0,05Hz/5	1.465	3220.98
EXP	2	6	User µV Input 2 (µV) #02	01:45:00.0000	02:00:00.0000	00:15:00.0000	0,0167-0,05Hz/5	1.648	3623.32
EXP	2	6	User µV Input 2 (µV) #02	02:00:00.0000	02:15:00.0000	00:15:00.0000	0,0167-0,05Hz/5	3.296	25852.3
EXP	2	6	User µV Input 2 (µV) #02	02:15:00.0000	02:30:00.0000	00:15:00.0000	0,0167-0,05Hz/5	2.38	112400
EXP	2	6	User µV Input 2 (µV) #02	02:30:00.0000	02:45:00.0000	00:15:00.0000	0,0167-0,05Hz/5	1.099	26748.5
EXP	2	6	User µV Input 2 (µV) #02	02:45:00.0000	03:00:00.0000	00:15:00.0000	0,0167-0,05Hz/5	2.197	158313
EXP	2	6	User µV Input 2 (µV) #02	03:00:00.0000	03:15:00.0000	00:15:00.0000	0,0167-0,05Hz/5	2.38	671.97
EXP	2	6	User µV Input 2 (µV) #02	03:15:00.0000	03:30:00.0000	00:15:00.0000	0,0167-0,05Hz/5	2.197	65060.2
EXP	2	6	User µV Input 2 (µV) #02	03:30:00.0000	03:45:00.0000	00:15:00.0000	0,0167-0,05Hz/5	1.465	109128
EXP	1	7	User µV Input 2 (µV) #02	00:00:00.0000	00:15:00.0000	00:15:00.0000	0,0167-0,05Hz/5	2.014	196.76
EXP	1	7	User µV Input 2 (µV) #02	00:15:00.0000	00:30:00.0000	00:15:00.0000	0,0167-0,05Hz/5	1.465	124.82
EXP	1	7	User µV Input 2 (µV) #02	00:30:00.0000	00:45:00.0000	00:15:00.0000	0,0167-0,05Hz/5	1.648	1001.61
EXP	1	7	User µV Input 2 (µV) #02	00:45:00.0000	01:00:00.0000	00:15:00.0000	0,0167-0,05Hz/5	2.014	51.22
EXP	1	7	User µV Input 2 (µV) #02	01:00:00.0000	01:15:00.0000	00:15:00.0000	0,0167-0,05Hz/5	2.563	41.46
EXP	1	7	User µV Input 2 (µV) #02	01:15:00.0000	01:30:00.0000	00:15:00.0000	0,0167-0,05Hz/5	2.563	242.99
EXP	1	7	User µV Input 2 (µV) #02	01:30:00.0000	01:45:00.0000	00:15:00.0000	0,0167-0,05Hz/5	2.38	38.42
EXP	1	7	User µV Input 2 (µV) #02	01:45:00.0000	02:00:00.0000	00:15:00.0000	0,0167-0,05Hz/5	2.38	35.36
EXP	1	7	User µV Input 2 (µV) #02	02:00:00.0000	02:15:00.0000	00:15:00.0000	0,0167-0,05Hz/5	1.282	95.24
EXP	1	7	User µV Input 2 (µV) #02	02:15:00.0000	02:30:00.0000	00:15:00.0000	0,0167-0,05Hz/5	1.282	66.43
EXP	1	7	User µV Input 2 (µV) #02	02:30:00.0000	02:45:00.0000	00:15:00.0000	0,0167-0,05Hz/5	1.831	37.05
EXP	1	7	User µV Input 2 (µV) #02	02:45:00.0000	03:00:00.0000	00:15:00.0000	0,0167-0,05Hz/5	2.197	94.11
EXP	1	7	User µV Input 2 (µV) #02	03:00:00.0000	03:15:00.0000	00:15:00.0000	0,0167-0,05Hz/5	1.648	91.13
EXP	1	7	User µV Input 2 (µV) #02	03:15:00.0000	03:30:00.0000	00:15:00.0000	0,0167-0,05Hz/5	2.563	31.82
EXP	1	7	User µV Input 2 (µV) #02	03:30:00.0000	03:45:00.0000	00:15:00.0000	0,0167-0,05Hz/5	2.747	112.01
EXP	2	7	User µV Input 2 (µV) #02	00:00:00.0000	00:15:00.0000	00:15:00.0000	0,0167-0,05Hz/5	0.916	27732
EXP	2	7	User µV Input 2 (µV) #02	00:15:00.0000	00:30:00.0000	00:15:00.0000	0,0167-0,05Hz/5	2.014	9319.01
EXP	2	7	User µV Input 2 (µV) #02	00:30:00.0000	00:45:00.0000	00:15:00.0000	0,0167-0,05Hz/5	1.465	28.6
EXP	2	7	User µV Input 2 (µV) #02	00:45:00.0000	01:00:00.0000	00:15:00.0000	0,0167-0,05Hz/5	2.014	6394.29
EXP	2	7	User µV Input 2 (µV) #02	01:00:00.0000	01:15:00.0000	00:15:00.0000	0,0167-0,05Hz/5	2.38	3594.56
EXP	2	7	User µV Input 2 (µV) #02	01:15:00.0000	01:30:00.0000	00:15:00.0000	0,0167-0,05Hz/5	1.648	785.5
EXP	2	7	User µV Input 2 (µV) #02	01:30:00.0000	01:45:00.0000	00:15:00.0000	0,0167-0,05Hz/5	1.465	116267
EXP	2	7	User µV Input 2 (µV) #02	01:45:00.0000	02:00:00.0000	00:15:00.0000	0,0167-0,05Hz/5	2.197	6250.48
EXP	2	7	User µV Input 2 (µV) #02	02:00:00.0000	02:15:00.0000	00:15:00.0000	0,0167-0,05Hz/5	0.916	1746.23
EXP	2	7	User µV Input 2 (µV) #02	02:15:00.0000	02:30:00.0000	00:15:00.0000	0,0167-0,05Hz/5	1.831	78044.4
EXP	2	7	User µV Input 2 (µV) #02	02:30:00.0000	02:45:00.0000	00:15:00.0000	0,0167-0,05Hz/5	1.282	0.15
EXP	2	7	User µV Input 2 (µV) #02	02:45:00.0000	03:00:00.0000	00:15:00.0000	0,0167-0,05Hz/5	1.465	0.12
EXP	2	7	User µV Input 2 (µV) #02	03:00:00.0000	03:15:00.0000	00:15:00.0000	0,0167-0,05Hz/5	1.465	0.12
EXP	2	7	User µV Input 2 (µV) #02	03:15:00.0000	03:30:00.0000	00:15:00.0000	0,0167-0,05Hz/5	2.93	0.11
EXP	2	7	User µV Input 2 (µV) #02	03:30:00.0000	03:45:00.0000	00:15:00.0000	0,0167-0,05Hz/5	1.465	0.31
EXP	1	8	User µV Input 2 (µV) #02	00:00:00.0000	00:15:00.0000	00:15:00.0000	0,0167-0,05Hz/5	2.38	59.96
EXP	1	8	User µV Input 2 (µV) #02	00:15:00.0000	00:30:00.0000	00:15:00.0000	0,0167-0,05Hz/5	2.014	50.83
EXP	1	8	User µV Input 2 (µV) #02	00:30:00.0000	00:45:00.0000	00:15:00.0000	0,0167-0,05Hz/5	2.014	183.32
EXP	1	8	User µV Input 2 (µV) #02	00:45:00.0000	01:00:00.0000	00:15:00.0000	0,0167-0,05Hz/5	1.648	96.61
EXP	1	8	User µV Input 2 (µV) #02	01:00:00.0000	01:15:00.0000	00:15:00.0000	0,0167-0,05Hz/5	4.211	26.2
EXP	1	8	User µV Input 2 (µV) #02	01:15:00.0000	01:30:00.0000	00:15:00.0000	0,0167-0,05Hz/5	3.845	25.45
EXP	1	8	User µV Input 2 (µV) #02	01:30:00.0000	01:45:00.0000	00:15:00.0000	0,0167-0,05Hz/5	2.38	46.03
EXP	1	8	User µV Input 2 (µV) #02	01:45:00.0000	02:00:00.0000	00:15:00.0000	0,0167-0,05Hz/5	3.296	88.75
EXP	1	8	User µV Input 2 (µV) #02	02:00:00.0000	02:15:00.0000	00:15:00.0000	0,0167-0,05Hz/5	2.747	90.65
EXP	1	8	User µV Input 2 (µV) #02	02:15:00.0000	02:30:00.0000	00:15:00.0000	0,0167-0,05Hz/5	2.563	45.64
EXP	1	8	User µV Input 2 (µV) #02	02:30:00.0000	02:45:00.0000	00:15:00.0000	0,0167-0,05Hz/5	1.648	168.91
EXP	1	8	User µV Input 2 (µV) #02	02:45:00.0000	03:00:00.0000	00:15:00.0000	0,0167-0,05Hz/5	2.014	273.75
EXP	1	8	User µV Input 2 (µV) #02	03:00:00.0000	03:15:00.0000	00:15:00.0000	0,0167-0,05Hz/5	2.38	711.04
EXP	1	8	User µV Input 2 (µV) #02	03:15:00.0000	03:30:00.0000	00:15:00.0000	0,0167-0,05Hz/5	2.197	66.71
EXP	1	8	User µV Input 2 (µV) #02	03:30:00.0000	03:45:00.0000	00:15:00.0000	0,0167-0,05Hz/5	2.563	81.66
EXP	2	8	User µV Input 2 (µV) #02	00:00:00.0000	00:15:00.0000	00:15:00.0000	0,0167-0,05Hz/5	0.916	2745.32
EXP	2	8	User µV Input 2 (µV) #02	00:15:00.0000	00:30:00.0000	00:15:00.0000	0,0167-0,05Hz/5	2.197	10639.8
EXP	2	8	User µV Input 2 (µV) #02	00:30:00.0000	00:45:00.0000	00:15:00.0000	0,0167-0,05Hz/5	1.282	4604.05
EXP	2	8	User µV Input 2 (µV) #02	00:45:00.0000	01:00:00.0000	00:15:00.0000	0,0167-0,05Hz/5	2.563	188.91
EXP	2	8	User µV Input 2 (µV) #02	01:00:00.0000	01:15:00.0000	00:15:00.0000	0,0167-0,05Hz/5	2.197	1.11
EXP	2	8	User µV Input 2 (µV) #02	01:15:00.0000	01:30:00.0000	00:15:00.0000	0,0167-0,05Hz/5	2.197	81435
EXP	2	8	User µV Input 2 (µV) #02	01:30:00.0000	01:45:00.0000	00:15:00.0000	0,0167-0,05Hz/5	2.93	11426.7
EXP	2	8	User µV Input 2 (µV) #02	01:45:00.0000	02:00:00.0000	00:15:00.0000	0,0167-0,05Hz/5	2.197	1411.27
EXP	2	8	User µV Input 2 (µV) #02	02:00:00.0000	02:15:00.0000	00:15:00.0000	0,0167-0,05Hz/5	2.563	0.34
EXP	2	8	User µV Input 2 (µV) #02	02:15:00.0000	02:30:00.0000	00:15:00.0000	0,0167-0,05Hz/5	2.747	388.17
EXP	2	8	User µV Input 2 (µV) #02	02:30:00.0000	02:45:00.0000	00:15:00.0000	0,0167-0,05Hz/5	3.113	0.1
EXP	2	8	User µV Input 2 (µV) #02	02:45:00.0000	03:00:00.0000	00:15:00.0000	0,0167-0,05Hz/5	1.465	0.31
EXP	2	8	User µV Input 2 (µV) #02	03:00:00.0000	03:15:00.0000	00:15:00.0000	0,0167-0,05Hz/5	2.197	14392.8
EXP	2	8	User µV Input 2 (µV) #02	03:15:00.0000	03:30:00.0000	00:15:00.0000	0,0167-0,05Hz/5	1.648	485492
EXP	2	8	User µV Input 2 (µV) #02	03:30:00.0000	03:45:00.0000	00:15:00.0000	0,0167-0,05Hz/5	2.38	145769
EXP	1	9	User µV Input 2 (µV) #02	00:00:00.0000	00:15:00.0000	00:15:00.0000	0,0167-0,05Hz/5	1.831	162.87
EXP	1	9	User µV Input 2 (µV) #02	00:15:00.0000	00:30:00.0000	00:15:00.0000	0,0167-0,05Hz/5	2.197	156.48
EXP	1	9	User µV Input 2 (µV) #02	00:30:00.0000	00:45:00.0000	00:15:00.0000	0,0167-0,05Hz/5	1.831	143.47
EXP	1	9	User µV Input 2 (µV) #02	00:45:00.0000	01:00:00.0000	00:15:00.0000	0,0167-0,05Hz/5	2.747	208.02
EXP	1	9	User µV Input 2 (µV) #02	01:00:00.0000	01:15:00.0000	00:15:00.0000	0,0167-0,05Hz/5	1.831	157.05
EXP	1	9	User µV Input 2 (µV) #02	01:15:00.0000	01:30:00.0000	00:15:00.0000	0,0167-0,05Hz/5	1.465	234.72
EXP	1	9	User µV Input 2 (µV) #02	01:30:00.0000	01:45:00.0000	00:15:00.0000	0,0167-0,05Hz/5	2.563	199.78
EXP	1	9	User µV Input 2 (µV) #02	01:45:00.0000	02:00:00.0000	00:15:00.0000	0,0167-0,05Hz/5	2.014	395.43
EXP	1	9	User µV Input 2 (µV) #02	02:00:00.0000	02:15:00.0000	00:15:00.0000	0,0167-0,05Hz/5	2.38	284.09
EXP	1	9	User µV Input 2 (µV) #02	02:15:00.0000	02:30:00.0000	00:15:00.0000	0,0167-0,05Hz/5	1.648	90.41
EXP	1	9	User µV Input 2 (µV) #02	02:30:00.0000	02:45:00.0000	00:15:00.0000	0,0167-0,05Hz/5	1.648	60.61
EXP	1	9	User µV Input 2 (µV) #02	02:45:00.0000	03:00:00.0000	00:15:00.0000	0,0167-0,05Hz/5	3.479	183.77
EXP	1	9	User µV Input 2 (µV) #02	03:00:00.0000	03:15:00.0000	00:15:00.0000	0,0167-0,05Hz/5	1.648	207.03
EXP	1	9	User µV Input 2 (µV) #02	03:15:00.0000	03:30:00.0000	00:15:00.0000	0,0167-0,05Hz/5	2.197	57.4
EXP	1	9	User µV Input 2 (µV) #02	03:30:00.0000	03:45:00.0000	00:15:00.0000	0,0167-0,05Hz/5	1.099	131.89
EXP	2	9	User µV Input 2 (µV) #02	00:00:00.0000	00:15:00.0000	00:15:00.0000	0,0167-0,05Hz/5	1.831	162.87
EXP	2	9	User µV Input 2 (µV) #02	00:15:00.0000	00:30:00.0000	00:15:00.0000	0,0167-0,05Hz/5	2.197	156.48
EXP	2	9	User µV Input 2 (µV) #02	00:30:00.0000	00:45:00.0000	00:15:00.0000	0,0167-0,05Hz/5	1.831	143.47
EXP	2	9	User µV Input 2 (µV) #02	00:45:00.0000	01:00:00.0000	00:15:00.0000	0,0167-0,05Hz/5	2.747	208.02
EXP	2	9	User µV Input 2 (µV) #02	01:00:00.0000	01:15:00.0000	00:15:00.0000	0,0167-0,05Hz/5	1.831	157.05
EXP	2	9	User µV Input 2 (µV) #02	01:15:00.0000	01:30:00.0000	00:15:00.0000	0,0167-0,05Hz/5	1.465	234.72
EXP	2	9	User µV Input 2 (µV) #02	01:30:00.0000	01:45:00.0000	00:15:00.0000	0,0167-0,05Hz/5	2.563	199.78
EXP	2	9	User µV Input 2 (µV) #02	01:45:00.0000	02:00:00.0000	00:15:00.0000	0,0167-0,05Hz/5	2.014	395.43
EXP	2	9	User µV Input 2 (µV) #02	02:00:00.0000	02:15:00.0000	00:15:00.0000	0,0167-0,05Hz/5	2.38	284.09
EXP	2	9	User µV Input 2 (µV) #02	02:15:00.0000	02:30:00.0000	00:15:00.0000	0,0167-0,05Hz/5	1.648	90.41
EXP	2	9	User µV Input 2 (µV) #02	02:30:00.0000	02:45:00.0000	00:15:00.0000	0,0167-0,05Hz/5	1.648	60.61
EXP	2	9	User µV Input 2 (µV) #02	02:45:00.0000	03:00:00.0000	00:15:00.0000	0,0167-0,05Hz/5	3.479	183.77
EXP	2	9	User µV Input 2 (µV) #02	03:00:00.0000	03:15:00.0000	00:15:00.0000	0,0167-0,05Hz/5	1.648	207.03
EXP	2	9	User µV Input 2 (µV) #02	03:15:00.0000	03:30:00.0000	00:15:00.0000	0,0167-0,05Hz/5	2.197	57.4
EXP	2	9	User µV Input 2 (µV) #02	03:30:00.0000	03:45:00.0000	00:15:00.0000	0,0167-0,05Hz/5	1.099	131.89
